# Supplementary material for: Evolutionary history and current distribution of the West Mediterranean lineage of Brucella melitensis in Italy
Source: Microb Genom. 2020 Oct 8;6(11):mgen000446. doi: 10.1099/mgen.0.000446 (PMC7725330; doi:10.1099/mgen.0.000446)
Supplement: Supplementary material 1 [file mgen-6-446-s001.xlsx]

## Sheet: Sheet1
Sample_ID	Genbank accession	SRA accession	Collection Date	Host	Country*	Region	Sequence type (ST)	Biovar	Lineage	Global phylogeny	Temporal analysis	cgMLST analysis	cgMLST Complex	BAPS
2011-TE-11811-1-1	NA	SRR11449068	2011	SHEEP	ITALY	SICILIA	11	3	West Mediterranean	no	no	yes	C5	BAPS5
2011-TE-4480-1-1	NA	SRR11449067	2011	SHEEP	ITALY	SICILIA	11	3	West Mediterranean	yes	no	yes	C5	BAPS5
2011-TE-4482-1-1	NA	SRR11449024	2011	SHEEP	ITALY	SICILIA	11	3	West Mediterranean	no	no	yes	C19	BAPS5
2011-TE-4493-1-1	NA	SRR11449013	2011	SHEEP	ITALY	SICILIA	11	3	West Mediterranean	yes	yes	yes	none	BAPS4
2011-TE-4502-1-1	NA	SRR11449002	2011	SHEEP	ITALY	SICILIA	43	3	West Mediterranean	yes	yes	yes	none	BAPS4
2011-TE-744-1-1	NA	SRR11448991	2011	CATTLE	ITALY	PUGLIA	11	3	West Mediterranean	yes	yes	yes	none	BAPS4
2011-TE-746-1-1	NA	SRR11448980	2011	GOAT	ITALY	PUGLIA	11	3	West Mediterranean	no	no	yes	none	BAPS4
2011-TE-7752-1-1	NA	SRR11448969	2011	SHEEP	ITALY	CALABRIA	43	3	West Mediterranean	yes	yes	yes	none	BAPS4
2013-TE-10578-1-1	NA	SRR11449054	2013	GOAT	ITALY	CALABRIA	11	3	West Mediterranean	yes	no	yes	C7	BAPS4
2013-TE-12040-1-1	NA	SRR11449043	2013	CATTLE	ITALY	SICILIA	43	3	West Mediterranean	yes	no	yes	C4	BAPS4
2013-TE-12041-1-2	NA	SRR11449066	2013	SHEEP	ITALY	SICILIA	11	3	West Mediterranean	yes	no	yes	none	BAPS4
2013-TE-12480-1-1	NA	SRR11449065	2013	GOAT	ITALY	CAMPANIA	11	3	West Mediterranean	yes	yes	yes	C8	BAPS4
2013-TE-13476-1-1	NA	SRR11449032	2013	SHEEP	ITALY	SICILIA	11	3	West Mediterranean	yes	no	yes	none	BAPS4
2013-TE-13490-1-1	NA	SRR11449031	2013	SHEEP	ITALY	SICILIA	11	3	West Mediterranean	yes	no	yes	C1	BAPS4
2013-TE-13502-1-1	NA	SRR11449030	2013	SHEEP	ITALY	SICILIA	43	3	West Mediterranean	no	no	yes	C17	BAPS4
2013-TE-13524-1-1	NA	SRR11449029	2013	SHEEP	ITALY	SICILIA	11	3	West Mediterranean	yes	yes	yes	C12	BAPS5
2013-TE-13526-1-1	NA	SRR11449028	2013	SHEEP	ITALY	SICILIA	11	3	West Mediterranean	no	no	yes	C14	BAPS5
2013-TE-13529-1-1	NA	SRR11449027	2013	GOAT	ITALY	SICILIA	11	3	West Mediterranean	no	no	yes	C14	BAPS5
2013-TE-13530-1-1	NA	SRR11449026	2013	GOAT	ITALY	SICILIA	11	3	West Mediterranean	yes	no	yes	C14	BAPS5
2013-TE-13533-1-1	NA	SRR11449025	2013	GOAT	ITALY	SICILIA	43	3	West Mediterranean	no	no	yes	C17	BAPS4
2013-TE-14067-1-1	NA	SRR11449023	2013	SHEEP	ITALY	CAMPANIA	11	3	West Mediterranean	yes	no	yes	C8	BAPS4
2013-TE-14068-1-1	NA	SRR11449022	2013	BUFFALO	ITALY	CAMPANIA	91	3	West Mediterranean	yes	yes	yes	none	BAPS4
2013-TE-15006-1-1	NA	SRR11449021	2013	SHEEP	ITALY	SICILIA	11	3	West Mediterranean	yes	yes	yes	none	BAPS4
2013-TE-15014-1-1	NA	SRR11449020	2013	SHEEP	ITALY	SICILIA	43	3	West Mediterranean	yes	no	yes	C4	BAPS4
2013-TE-15018-1-1	NA	SRR11449019	2013	SHEEP	ITALY	SICILIA	11	3	West Mediterranean	yes	no	yes	C10	BAPS5
2013-TE-15023-1-1	NA	SRR11449018	2013	SHEEP	ITALY	SICILIA	11	3	West Mediterranean	yes	yes	yes	C1	BAPS4
2013-TE-15024-1-1	NA	SRR11449017	2013	SHEEP	ITALY	SICILIA	11	3	West Mediterranean	yes	yes	yes	none	BAPS5
2013-TE-17112-1-1	NA	SRR11449016	2013	SHEEP	ITALY	CALABRIA	11	3	West Mediterranean	yes	yes	yes	none	BAPS4
2013-TE-17118-1-1	NA	SRR11449015	2013	CATTLE	ITALY	CALABRIA	11	3	West Mediterranean	yes	no	yes	none	BAPS4
2013-TE-17316-1-1	NA	SRR11449014	2013	CATTLE	ITALY	SICILIA	43	3	West Mediterranean	yes	no	yes	C4	BAPS4
2013-TE-17321-1-1	NA	SRR11449012	2013	SHEEP	ITALY	SICILIA	43	3	West Mediterranean	yes	yes	yes	none	BAPS4
2013-TE-17352-1-1	NA	SRR11449011	2013	CATTLE	ITALY	SICILIA	43	3	West Mediterranean	yes	no	yes	C4	BAPS4
2013-TE-17355-1-1	NA	SRR11449010	2013	SHEEP	ITALY	SICILIA	11	3	West Mediterranean	no	no	yes	C12	BAPS5
2013-TE-17361-1-1	NA	SRR11449009	2013	SHEEP	ITALY	SICILIA	43	3	West Mediterranean	no	no	yes	C4	BAPS4
2013-TE-17363-1-1	NA	SRR11449008	2013	SHEEP	ITALY	SICILIA	43	3	West Mediterranean	no	no	yes	C4	BAPS4
2013-TE-1759-1-1	NA	SRR11449007	2013	HUMAN	ITALY	PUGLIA	88	3	West Mediterranean	no	yes	yes	C20	BAPS4
2013-TE-19484-1-1	NA	SRR11449006	2013	GOAT	ITALY	SICILIA	11	3	West Mediterranean	yes	yes	yes	none	BAPS5
2013-TE-19959-1-1	NA	SRR11449005	2013	SHEEP	ITALY	PUGLIA	43	3	West Mediterranean	yes	yes	yes	none	BAPS4
2013-TE-2547-1-1	NA	SRR11449004	2013	HUMAN	ITALY	PIEMONTE	11	3	West Mediterranean	yes	no	yes	none	BAPS4
2013-TE-25750-1-1	NA	SRR11449003	2013	SHEEP	ITALY	BASILICATA	11	3	West Mediterranean	yes	yes	yes	none	BAPS4
2013-TE-25766-1-1	NA	SRR11449001	2013	SHEEP	ITALY	SICILIA	43	3	West Mediterranean	yes	no	yes	C3	BAPS4
2013-TE-25768-1-1	NA	SRR11449000	2013	GOAT	ITALY	SICILIA	11	3	West Mediterranean	no	no	yes	C14	BAPS5
2013-TE-25772-1-1	NA	SRR11448999	2013	SHEEP	ITALY	SICILIA	11	3	West Mediterranean	yes	yes	yes	none	BAPS4
2013-TE-25773-1-1	NA	SRR11448998	2013	SHEEP	ITALY	SICILIA	43	3	West Mediterranean	yes	yes	yes	none	BAPS4
2013-TE-25798-1-1	NA	SRR11448997	2013	GOAT	ITALY	SICILIA	43	3	West Mediterranean	yes	no	yes	C17	BAPS4
2013-TE-25800-1-1	NA	SRR11448996	2013	GOAT	ITALY	SICILIA	11	3	West Mediterranean	yes	yes	yes	none	BAPS4
2013-TE-26946-1-3	NA	SRR11448995	2013	SHEEP	ITALY	SICILIA	11	3	West Mediterranean	yes	no	yes	none	BAPS5
2013-TE-26956-1-1	NA	SRR11448994	2013	SHEEP	ITALY	SICILIA	43	3	West Mediterranean	yes	no	yes	C4	BAPS4
2013-TE-26957-1-1	NA	SRR11448993	2013	SHEEP	ITALY	SICILIA	11	3	West Mediterranean	no	no	yes	none	BAPS4
2013-TE-26958-1-1	NA	SRR11448992	2013	SHEEP	ITALY	SICILIA	43	3	West Mediterranean	no	no	yes	C4	BAPS4
2013-TE-26964-1-1	NA	SRR11448990	2013	SHEEP	ITALY	SICILIA	11	3	West Mediterranean	no	yes	yes	none	BAPS4
2013-TE-26967-1-1	NA	SRR11448989	2013	SHEEP	ITALY	SICILIA	43	3	West Mediterranean	yes	no	yes	C4	BAPS4
2013-TE-26968-1-1	NA	SRR11448988	2013	SHEEP	ITALY	SICILIA	11	3	West Mediterranean	yes	yes	yes	none	BAPS4
2013-TE-26971-1-1	NA	SRR11448987	2013	SHEEP	ITALY	SICILIA	11	3	West Mediterranean	yes	no	yes	C7	BAPS4
2013-TE-26972-1-1	NA	SRR11448986	2013	CATTLE	ITALY	SICILIA	11	3	West Mediterranean	no	yes	yes	C7	BAPS4
2013-TE-28773-1-1	NA	SRR11448985	2013	SHEEP	ITALY	SICILIA	11	3	West Mediterranean	yes	no	yes	none	BAPS5
2013-TE-29708-1-1	NA	SRR11448984	2013	GOAT	ITALY	CAMPANIA	11	3	West Mediterranean	no	no	yes	C8	BAPS4
2013-TE-29709-1-1	NA	SRR11448983	2013	CATTLE	ITALY	CAMPANIA	88	3	West Mediterranean	yes	no	yes	none	BAPS4
2013-TE-29712-1-1	NA	SRR11448982	2013	SHEEP	ITALY	SICILIA	11	3	West Mediterranean	yes	no	yes	none	BAPS5
2013-TE-29719-1-1	NA	SRR11448981	2013	SHEEP	ITALY	SICILIA	11	3	West Mediterranean	yes	no	yes	none	BAPS4
2013-TE-29720-1-1	NA	SRR11448979	2013	GOAT	ITALY	SICILIA	43	3	West Mediterranean	no	no	yes	none	BAPS4
2013-TE-29722-1-1	NA	SRR11448978	2013	SHEEP	ITALY	SICILIA	11	3	West Mediterranean	yes	no	yes	C12	BAPS5
2013-TE-29724-1-1	NA	SRR11448977	2013	SHEEP	ITALY	SICILIA	11	3	West Mediterranean	no	no	yes	C12	BAPS5
2013-TE-29725-1-1	NA	SRR11448976	2013	CATTLE	ITALY	SICILIA	11	3	West Mediterranean	yes	no	yes	none	BAPS4
2013-TE-29729-1-1	NA	SRR11448975	2013	SHEEP	ITALY	SICILIA	43	3	West Mediterranean	yes	no	yes	C3	BAPS4
2013-TE-29731-1-1	NA	SRR11448974	2013	CATTLE	ITALY	SICILIA	43	3	West Mediterranean	no	no	yes	C4	BAPS4
2013-TE-29734-1-1	NA	SRR11448973	2013	SHEEP	ITALY	SICILIA	11	3	West Mediterranean	yes	no	yes	C1	BAPS4
2013-TE-29735-1-1	NA	SRR11448972	2013	GOAT	ITALY	SICILIA	11	3	West Mediterranean	yes	no	yes	C5	BAPS5
2013-TE-29736-1-1	NA	SRR11448971	2013	GOAT	ITALY	SICILIA	11	3	West Mediterranean	no	no	yes	C18	BAPS5
2013-TE-29737-1-1	NA	SRR11448970	2013	SHEEP	ITALY	SICILIA	11	3	West Mediterranean	yes	no	yes	C12	BAPS5
2013-TE-30963-1-1	NA	SRR11449064	2013	CATTLE	ITALY	CAMPANIA	11	3	West Mediterranean	yes	no	yes	C8	BAPS4
2013-TE-32997-1-1	NA	SRR11449063	2013	SHEEP	ITALY	SICILIA	11	3	West Mediterranean	no	no	yes	C16	BAPS4
2013-TE-7092-1-1	NA	SRR11449062	2013	GOAT	ITALY	SICILIA	11	3	West Mediterranean	yes	yes	yes	C14	BAPS5
2013-TE-7095-1-1	NA	SRR11449061	2013	SHEEP	ITALY	SICILIA	11	3	West Mediterranean	yes	no	yes	C1	BAPS4
2013-TE-7096-1-1	NA	SRR11449060	2013	SHEEP	ITALY	SICILIA	11	3	West Mediterranean	yes	no	yes	C1	BAPS4
2013-TE-7099-1-1	NA	SRR11449059	2013	SHEEP	ITALY	SICILIA	11	3	West Mediterranean	no	no	yes	C12	BAPS5
2013-TE-7110-1-1	NA	SRR11449058	2013	SHEEP	ITALY	SICILIA	43	3	West Mediterranean	yes	no	yes	none	BAPS4
2013-TE-7188-1-1	NA	SRR11449057	2013	SHEEP	ITALY	SICILIA	43	3	West Mediterranean	yes	yes	yes	C3	BAPS4
2013-TE-8977-1-1	NA	SRR11449056	2013	GOAT	ITALY	SICILIA	11	3	West Mediterranean	yes	no	yes	C14	BAPS5
2013-TE-8991-1-1	NA	SRR11449055	2013	SHEEP	ITALY	SICILIA	11	3	West Mediterranean	no	no	yes	C14	BAPS5
2013-TE-8993-1-1	NA	SRR11449053	2013	SHEEP	ITALY	SICILIA	11	3	West Mediterranean	no	no	yes	C14	BAPS5
2013-TE-8994-1-1	NA	SRR11449052	2013	SHEEP	ITALY	SICILIA	11	3	West Mediterranean	no	no	yes	C14	BAPS5
2013-TE-9048-1-1	NA	SRR11449051	2013	GOAT	ITALY	SICILIA	11	3	West Mediterranean	no	no	yes	C14	BAPS5
2013-TE-9053-1-1	NA	SRR11449050	2013	SHEEP	ITALY	SICILIA	11	3	West Mediterranean	no	no	yes	C14	BAPS5
2013-TE-973-1-1	NA	SRR11449049	2013	CATTLE	ITALY	PUGLIA	11	3	West Mediterranean	yes	yes	yes	none	BAPS4
2014-TE-10812-1-1	NA	SRR11449048	2014	SHEEP	ITALY	CALABRIA	11	3	West Mediterranean	yes	no	yes	C7	BAPS4
2014-TE-11329-1-1	NA	SRR11449047	2014	SHEEP	ITALY	CALABRIA	43	3	West Mediterranean	yes	no	yes	none	BAPS4
2014-TE-2034-1-1	NA	SRR11449046	2014	CATTLE	ITALY	CAMPANIA	11	3	West Mediterranean	yes	no	yes	C8	BAPS4
2014-TE-22677-1-1	NA	SRR11449045	2014	SHEEP	ITALY	CAMPANIA	11	3	West Mediterranean	yes	no	yes	C8	BAPS4
2014-TE-2501-1-1	NA	SRR11449044	2014	BUFFALO	ITALY	PUGLIA	88	3	West Mediterranean	no	yes	yes	none	BAPS4
2014-TE-35339-1-1	NA	SRR11449042	2014	SHEEP	ITALY	CALABRIA	11	3	West Mediterranean	no	no	yes	C6	BAPS5
2014-TE-5147-1-1	NA	SRR11449041	2014	SHEEP	ITALY	CALABRIA	11	3	West Mediterranean	yes	no	yes	none	BAPS4
2014-TE-5540-1-1	NA	SRR11449040	2014	GOAT	ITALY	EMILIA ROMAGNA	43	3	West Mediterranean	yes	yes	yes	C3	BAPS4
2014-TE-8632-1-1	NA	SRR11449039	2014	SHEEP	ITALY	SICILIA	11	3	West Mediterranean	yes	no	yes	C12	BAPS5
2014-TE-8636-1-1	NA	SRR11449038	2014	SHEEP	ITALY	SICILIA	11	3	West Mediterranean	yes	no	yes	C12	BAPS5
2014-TE-8652-1-1	NA	SRR11449037	2014	GOAT	ITALY	SICILIA	11	3	West Mediterranean	yes	yes	yes	C5	BAPS5
2014-TE-8808-1-1	NA	SRR11449036	2014	SHEEP	ITALY	SICILIA	11	3	West Mediterranean	yes	yes	yes	C16	BAPS4
2014-TE-8809-1-1	NA	SRR11449035	2014	GOAT	ITALY	SICILIA	11	3	West Mediterranean	yes	no	yes	C16	BAPS4
2014-TE-8815-1-1	NA	SRR11449034	2014	SHEEP	ITALY	SICILIA	11	3	West Mediterranean	yes	no	yes	none	BAPS4
2014-TE-9486-1-1	NA	SRR11449033	2014	SHEEP	ITALY	CALABRIA	11	3	West Mediterranean	yes	yes	yes	C13	BAPS4
2014-TE-9494-1-1	NA	SRR11450877	2014	GOAT	ITALY	CALABRIA	11	3	West Mediterranean	yes	no	yes	C11	BAPS4
2014-TE-9767-1-1	NA	SRR11450876	2014	CATTLE	ITALY	SICILIA	43	3	West Mediterranean	no	no	yes	C4	BAPS4
2014-TE-9768-1-1	NA	SRR11450865	2014	SHEEP	ITALY	SICILIA	11	3	West Mediterranean	yes	no	yes	none	BAPS4
2014-TE-9770-1-1	NA	SRR11450854	2014	SHEEP	ITALY	SICILIA	43	3	West Mediterranean	no	yes	yes	C4	BAPS4
2014-TE-9786-1-1	NA	SRR11450843	2014	SHEEP	ITALY	SICILIA	11	3	West Mediterranean	yes	no	yes	none	BAPS4
2014-TE-9789-1-1	NA	SRR11450832	2014	SHEEP	ITALY	SICILIA	11	3	West Mediterranean	no	no	yes	C12	BAPS5
2015-CB-3742-2-4	NA	SRR11450821	2015	SHEEP	ITALY	MOLISE	11	3	West Mediterranean	no	no	yes	C2	BAPS4
2015-IS-1916-1-8	NA	SRR11450810	2015	CATTLE	ITALY	ABRUZZO	11	3	West Mediterranean	no	no	yes	C2	BAPS4
2015-IS-25531-1-9	NA	SRR11450799	2015	GOAT	ITALY	MOLISE	11	3	West Mediterranean	yes	no	yes	C2	BAPS4
2015-IS-5947-1-9	NA	SRR11450788	2015	Cattle	ITALY	MOLISE	11	3	West Mediterranean	no	no	yes	C2	BAPS4
2015-TE-11849-1-1	NA	SRR11450875	2015	SHEEP	ITALY	LAZIO	11	3	West Mediterranean	no	no	yes	C2	BAPS4
2015-TE-15301-1-1	NA	SRR11450874	2015	GOAT	ITALY	CAMPANIA	11	3	West Mediterranean	yes	no	yes	C8	BAPS4
2015-TE-16666-1-1	NA	SRR11450873	2015	SHEEP	ITALY	CAMPANIA	11	3	West Mediterranean	yes	yes	yes	C8	BAPS4
2015-TE-16811-1-1	NA	SRR11450872	2015	SHEEP	ITALY	SICILIA	11	3	West Mediterranean	no	no	yes	C1	BAPS4
2015-TE-16813-1-1	NA	SRR11450871	2015	SHEEP	ITALY	SICILIA	11	3	West Mediterranean	no	no	yes	none	BAPS5
2015-TE-16815-1-1	NA	SRR11450870	2015	GOAT	ITALY	SICILIA	11	3	West Mediterranean	yes	no	yes	C5	BAPS5
2015-TE-16817-1-1	NA	SRR11450869	2015	SHEEP	ITALY	SICILIA	11	3	West Mediterranean	no	no	yes	C5	BAPS5
2015-TE-16821-1-1	NA	SRR11450868	2015	SHEEP	ITALY	SICILIA	43	3	West Mediterranean	yes	no	yes	none	BAPS4
2015-TE-16825-1-1	NA	SRR11450867	2015	GOAT	ITALY	SICILIA	11	3	West Mediterranean	no	no	yes	C5	BAPS5
2015-TE-16827-1-1	NA	SRR11450866	2015	GOAT	ITALY	SICILIA	11	3	West Mediterranean	no	no	yes	C1	BAPS4
2015-TE-16829-1-1	NA	SRR11450864	2015	SHEEP	ITALY	SICILIA	11	3	West Mediterranean	yes	no	yes	C9	BAPS5
2015-TE-16831-1-1	NA	SRR11450863	2015	SHEEP	ITALY	SICILIA	11	3	West Mediterranean	yes	no	yes	C18	BAPS5
2015-TE-16833-1-1	NA	SRR11450862	2015	SHEEP	ITALY	SICILIA	11	3	West Mediterranean	no	no	yes	C5	BAPS5
2015-TE-16835-1-1	NA	SRR11450861	2015	SHEEP	ITALY	SICILIA	11	3	West Mediterranean	no	no	yes	none	BAPS5
2015-TE-16841-1-1	NA	SRR11450860	2015	CATTLE	ITALY	SICILIA	11	3	West Mediterranean	yes	no	yes	C7	BAPS4
2015-TE-20196-1-1	NA	SRR11450859	2015	SHEEP	ITALY	SICILIA	11	3	West Mediterranean	yes	yes	yes	none	BAPS5
2015-TE-20222-1-1	NA	SRR11450858	2015	GOAT	ITALY	SICILIA	11	3	West Mediterranean	yes	no	yes	none	BAPS5
2015-TE-20237-1-1	NA	SRR11450857	2015	SHEEP	ITALY	SICILIA	11	3	West Mediterranean	no	no	yes	C5	BAPS5
2015-TE-20241-1-1	NA	SRR11450856	2015	SHEEP	ITALY	SICILIA	11	3	West Mediterranean	no	no	yes	C1	BAPS4
2015-TE-20247-1-1	NA	SRR11450855	2015	GOAT	ITALY	SICILIA	11	3	West Mediterranean	yes	no	yes	C5	BAPS5
2015-TE-20249-1-2	NA	SRR11450853	2015	SHEEP	ITALY	SICILIA	43	3	West Mediterranean	yes	no	yes	none	BAPS4
2015-TE-20253-1-1	NA	SRR11450852	2015	SHEEP	ITALY	SICILIA	11	3	West Mediterranean	yes	yes	yes	C16	BAPS4
2015-TE-20259-1-1	NA	SRR11450851	2015	SHEEP	ITALY	SICILIA	11	3	West Mediterranean	yes	yes	yes	C5	BAPS5
2015-TE-20792-1-3	NA	SRR11450850	2015	SHEEP	ITALY	CALABRIA	11	3	West Mediterranean	no	no	yes	C6	BAPS5
2015-TE-20792-1-4	NA	SRR11450849	2015	SHEEP	ITALY	CALABRIA	11	3	West Mediterranean	no	no	yes	C6	BAPS5
2015-TE-20794-1-1	NA	SRR11450848	2015	GOAT	ITALY	CALABRIA	11	3	West Mediterranean	no	no	yes	C13	BAPS4
2015-TE-20794-1-2	NA	SRR11450847	2015	GOAT	ITALY	CALABRIA	11	3	West Mediterranean	no	no	yes	C13	BAPS4
2015-TE-20794-1-3	NA	SRR11450846	2015	GOAT	ITALY	CALABRIA	11	3	West Mediterranean	no	no	yes	C13	BAPS4
2015-TE-22392-1-1	NA	SRR11450845	2015	CATTLE	ITALY	CALABRIA	11	3	West Mediterranean	yes	yes	yes	none	BAPS4
2015-TE-22662-1-1	NA	SRR11450844	2015	GOAT	ITALY	SICILIA	11	3	West Mediterranean	yes	no	yes	C5	BAPS5
2015-TE-23661-1-1	NA	SRR11450842	2015	SHEEP	ITALY	SICILIA	11	3	West Mediterranean	no	no	yes	C15	BAPS4
2015-TE-23665-1-1	NA	SRR11450841	2015	SHEEP	ITALY	SICILIA	11	3	West Mediterranean	no	no	yes	C1	BAPS4
2015-TE-23909-1-1	NA	SRR11450840	2015	SHEEP	ITALY	PUGLIA	43	3	West Mediterranean	yes	yes	yes	C4	BAPS4
2015-TE-28657-1-1	NA	SRR11450839	2015	SHEEP	ITALY	SICILIA	11	3	West Mediterranean	yes	no	yes	none	BAPS4
2015-TE-28657-1-2	NA	SRR11450838	2015	GOAT	ITALY	SICILIA	11	3	West Mediterranean	yes	no	yes	C2	BAPS4
2015-TE-3937-1-1	NA	SRR11450837	2015	SHEEP	ITALY	CALABRIA	11	3	West Mediterranean	yes	no	yes	C7	BAPS4
2015-TE-3937-1-2	NA	SRR11450836	2015	SHEEP	ITALY	CALABRIA	11	3	West Mediterranean	yes	yes	yes	C7	BAPS4
2015-TE-3937-1-3	NA	SRR11450835	2015	SHEEP	ITALY	CALABRIA	11	3	West Mediterranean	yes	yes	yes	C7	BAPS4
2015-TE-3937-1-4	NA	SRR11450834	2015	SHEEP	ITALY	CALABRIA	11	3	West Mediterranean	no	no	yes	C7	BAPS4
2015-TE-3940-1-1	NA	SRR11450833	2015	CATTLE	ITALY	CALABRIA	11	3	West Mediterranean	no	no	yes	C7	BAPS4
2015-TE-6231-1-1	NA	SRR11450831	2015	GOAT	ITALY	CALABRIA	11	3	West Mediterranean	yes	no	yes	C11	BAPS4
2015-TE-6231-1-2	NA	SRR11450830	2015	GOAT	ITALY	CALABRIA	11	3	West Mediterranean	no	no	yes	C11	BAPS4
2015-TE-6231-1-3	NA	SRR11450829	2015	GOAT	ITALY	CALABRIA	11	3	West Mediterranean	no	no	yes	C11	BAPS4
2015-TE-6231-1-4	NA	SRR11450828	2015	GOAT	ITALY	CALABRIA	11	3	West Mediterranean	no	no	yes	C11	BAPS4
2015-TE-6231-1-5	NA	SRR11450827	2015	GOAT	ITALY	CALABRIA	11	3	West Mediterranean	yes	no	yes	C11	BAPS4
2015-TE-6233-1-1	NA	SRR11450826	2015	SHEEP	ITALY	CALABRIA	11	3	West Mediterranean	no	no	yes	C6	BAPS5
2015-TE-6233-1-2	NA	SRR11450825	2015	SHEEP	ITALY	CALABRIA	11	3	West Mediterranean	yes	no	yes	C6	BAPS5
2016-TE-10394-1-1	NA	SRR11450824	2016	GOAT	ITALY	SICILIA	11	3	West Mediterranean	yes	no	yes	C1	BAPS4
2016-TE-10401-1-1	NA	SRR11450823	2016	SHEEP	ITALY	SICILIA	11	3	West Mediterranean	no	no	yes	C10	BAPS5
2016-TE-10409-1-1	NA	SRR11450822	2016	CATTLE	ITALY	SICILIA	43	3	West Mediterranean	yes	no	yes	none	BAPS4
2016-TE-10418-1-1	NA	SRR11450820	2016	GOAT	ITALY	SICILIA	43	3	West Mediterranean	yes	yes	yes	none	BAPS4
2016-TE-10421-1-1	NA	SRR11450819	2016	CATTLE	ITALY	SICILIA	11	3	West Mediterranean	yes	no	yes	C1	BAPS4
2016-TE-10422-1-1	NA	SRR11450818	2016	SHEEP	ITALY	SICILIA	43	3	West Mediterranean	yes	no	yes	C4	BAPS4
2016-TE-10801-1-1	NA	SRR11450817	2016	GOAT	ITALY	CALABRIA	11	3	West Mediterranean	yes	no	yes	C1	BAPS4
2016-TE-10811-1-1	NA	SRR11450816	2016	GOAT	ITALY	CALABRIA	11	3	West Mediterranean	no	no	yes	C6	BAPS5
2016-TE-10812-1-1	NA	SRR11450815	2016	GOAT	ITALY	CALABRIA	11	3	West Mediterranean	yes	no	yes	C6	BAPS5
2016-TE-10813-1-1	NA	SRR11450814	2016	SHEEP	ITALY	CALABRIA	11	3	West Mediterranean	no	no	yes	C10	BAPS5
2016-TE-10814-1-1	NA	SRR11450813	2016	SHEEP	ITALY	CALABRIA	11	3	West Mediterranean	no	no	yes	C10	BAPS5
2016-TE-10815-1-1	NA	SRR11450812	2016	SHEEP	ITALY	CALABRIA	11	3	West Mediterranean	no	no	yes	C10	BAPS5
2016-TE-10920-1-1	NA	SRR11450811	2016	GOAT	ITALY	CALABRIA	11	3	West Mediterranean	no	no	yes	C1	BAPS4
2016-TE-10921-1-1	NA	SRR11450809	2016	GOAT	ITALY	CALABRIA	11	3	West Mediterranean	no	no	yes	C1	BAPS4
2016-TE-10935-1-1	NA	SRR11450808	2016	GOAT	ITALY	CALABRIA	11	3	West Mediterranean	no	no	yes	C13	BAPS4
2016-TE-10938-1-1	NA	SRR11450807	2016	GOAT	ITALY	CALABRIA	11	3	West Mediterranean	no	no	yes	C13	BAPS4
2016-TE-10939-1-1	NA	SRR11450806	2016	GOAT	ITALY	CALABRIA	11	3	West Mediterranean	no	no	yes	C13	BAPS4
2016-TE-10940-1-1	NA	SRR11450805	2016	GOAT	ITALY	CALABRIA	11	3	West Mediterranean	yes	no	yes	C13	BAPS4
2016-TE-10944-1-1	NA	SRR11450804	2016	GOAT	ITALY	CALABRIA	11	3	West Mediterranean	no	no	yes	C13	BAPS4
2016-TE-10947-1-1	NA	SRR11450803	2016	GOAT	ITALY	CALABRIA	11	3	West Mediterranean	no	no	yes	C13	BAPS4
2016-TE-10948-1-1	NA	SRR11450802	2016	GOAT	ITALY	CALABRIA	11	3	West Mediterranean	no	no	yes	C13	BAPS4
2016-TE-11553-1-1	NA	SRR11450801	2016	SHEEP	ITALY	CAMPANIA	11	3	West Mediterranean	yes	no	yes	C8	BAPS4
2016-TE-11754-1-1	NA	SRR11450800	2016	SHEEP	ITALY	SICILIA	11	3	West Mediterranean	no	no	yes	C7	BAPS4
2016-TE-11760-1-1	NA	SRR11450798	2016	CATTLE	ITALY	SICILIA	11	3	West Mediterranean	yes	yes	yes	C21	BAPS4
2016-TE-12361-1-1	NA	SRR11450797	2016	GOAT	ITALY	SICILIA	43	3	West Mediterranean	yes	yes	yes	none	BAPS4
2016-TE-12367-1-1	NA	SRR11450796	2016	SHEEP	ITALY	SICILIA	43	3	West Mediterranean	yes	no	yes	none	BAPS4
2016-TE-12368-1-1	NA	SRR11450795	2016	GOAT	ITALY	SICILIA	11	3	West Mediterranean	no	no	yes	C1	BAPS4
2016-TE-12369-1-1	NA	SRR11450794	2016	GOAT	ITALY	SICILIA	11	3	West Mediterranean	yes	no	yes	C5	BAPS5
2016-TE-12370-1-1	NA	SRR11450793	2016	SHEEP	ITALY	SICILIA	11	3	West Mediterranean	no	yes	yes	C5	BAPS5
2016-TE-12372-1-1	NA	SRR11450792	2016	SHEEP	ITALY	SICILIA	11	3	West Mediterranean	yes	yes	yes	C5	BAPS5
2016-TE-12374-1-1	NA	SRR11450791	2016	SHEEP	ITALY	SICILIA	43	3	West Mediterranean	no	no	yes	none	BAPS4
2016-TE-12380-1-1	NA	SRR11450790	2016	GOAT	ITALY	SICILIA	43	3	West Mediterranean	no	no	yes	C4	BAPS4
2016-TE-12383-1-1	NA	SRR11450789	2016	SHEEP	ITALY	SICILIA	43	3	West Mediterranean	yes	yes	yes	C17	BAPS4
2016-TE-12384-1-1	NA	SRR11450787	2016	SHEEP	ITALY	SICILIA	43	3	West Mediterranean	no	no	yes	C17	BAPS4
2016-TE-12386-1-1	NA	SRR11450786	2016	SHEEP	ITALY	SICILIA	11	3	West Mediterranean	yes	no	yes	C15	BAPS4
2016-TE-1406-1-1	NA	SRR11450785	2016	GOAT	ITALY	SICILIA	11	3	West Mediterranean	yes	yes	yes	none	BAPS5
2016-TE-1408-1-1	NA	SRR11450784	2016	CATTLE	ITALY	SICILIA	11	3	West Mediterranean	yes	no	yes	C1	BAPS4
2016-TE-1433-1-1	NA	SRR11450783	2016	SHEEP	ITALY	SICILIA	11	3	West Mediterranean	yes	no	yes	C10	BAPS5
2016-TE-1434-1-1	NA	SRR11450782	2016	SHEEP	ITALY	SICILIA	11	3	West Mediterranean	no	no	yes	C1	BAPS4
2016-TE-1435-1-1	NA	SRR11450781	2016	SHEEP	ITALY	SICILIA	11	3	West Mediterranean	yes	no	yes	C15	BAPS4
2016-TE-1436-1-1	NA	SRR11450780	2016	SHEEP	ITALY	SICILIA	43	3	West Mediterranean	yes	no	yes	none	BAPS4
2016-TE-1455-1-1	NA	SRR11456898	2016	SHEEP	ITALY	SICILIA	11	3	West Mediterranean	yes	no	yes	C1	BAPS4
2016-TE-1491-1-1	NA	SRR11456897	2016	SHEEP	ITALY	SICILIA	11	3	West Mediterranean	yes	no	yes	C2	BAPS4
2016-TE-1495-1-1	NA	SRR11456864	2016	SHEEP	ITALY	SICILIA	11	3	West Mediterranean	yes	no	yes	C15	BAPS4
2016-TE-15072-1-1	NA	SRR11456853	2016	SHEEP	ITALY	CALABRIA	11	3	West Mediterranean	no	no	yes	C6	BAPS5
2016-TE-15072-1-2	NA	SRR11456842	2016	SHEEP	ITALY	CALABRIA	11	3	West Mediterranean	yes	no	yes	C6	BAPS5
2016-TE-15073-1-2	NA	SRR11456831	2016	GOAT	ITALY	CALABRIA	11	3	West Mediterranean	no	no	yes	C13	BAPS4
2016-TE-15073-1-3	NA	SRR11456820	2016	GOAT	ITALY	CALABRIA	11	3	West Mediterranean	yes	no	yes	C10	BAPS5
2016-TE-15074-1-1	NA	SRR11456809	2016	GOAT	ITALY	CALABRIA	11	3	West Mediterranean	yes	no	yes	none	BAPS5
2016-TE-15075-1-1	NA	SRR11456884	2016	GOAT	ITALY	CALABRIA	11	3	West Mediterranean	no	no	yes	C13	BAPS4
2016-TE-15075-1-2	NA	SRR11456873	2016	GOAT	ITALY	CALABRIA	11	3	West Mediterranean	yes	no	yes	C13	BAPS4
2016-TE-15075-1-3	NA	SRR11456896	2016	GOAT	ITALY	CALABRIA	11	3	West Mediterranean	no	no	yes	C13	BAPS4
2016-TE-15075-1-4	NA	SRR11456895	2016	GOAT	ITALY	CALABRIA	11	3	West Mediterranean	no	no	yes	C13	BAPS4
2016-TE-15077-1-1	NA	SRR11456872	2016	CATTLE	ITALY	CALABRIA	11	3	West Mediterranean	no	no	yes	C13	BAPS4
2016-TE-15079-1-1	NA	SRR11456871	2016	GOAT	ITALY	CALABRIA	11	3	West Mediterranean	yes	yes	yes	none	BAPS5
2016-TE-15081-1-1	NA	SRR11456870	2016	GOAT	ITALY	CALABRIA	11	3	West Mediterranean	yes	yes	yes	C6	BAPS5
2016-TE-15081-1-2	NA	SRR11456869	2016	GOAT	ITALY	CALABRIA	11	3	West Mediterranean	yes	yes	yes	C6	BAPS5
2016-TE-15505-1-1	NA	SRR11456868	2016	GOAT	ITALY	PUGLIA	43	3	West Mediterranean	no	no	yes	C4	BAPS4
2016-TE-15508-1-1	NA	SRR11456867	2016	CATTLE	ITALY	PUGLIA	43	3	West Mediterranean	yes	no	yes	C4	BAPS4
2016-TE-15513-1-1	NA	SRR11456866	2016	CATTLE	ITALY	CAMPANIA	43	3	West Mediterranean	no	no	yes	C4	BAPS4
2016-TE-1581-1-1	NA	SRR11456865	2016	SHEEP	ITALY	CALABRIA	11	3	West Mediterranean	yes	no	yes	C6	BAPS5
2016-TE-1584-1-1	NA	SRR11456863	2016	GOAT	ITALY	CALABRIA	11	3	West Mediterranean	yes	no	yes	C6	BAPS5
2016-TE-1585-1-1	NA	SRR11456862	2016	GOAT	ITALY	CALABRIA	11	3	West Mediterranean	yes	no	yes	C6	BAPS5
2016-TE-16384-1-1	NA	SRR11456861	2016	HUMAN	ITALY	ABRUZZO	11	3	West Mediterranean	yes	yes	yes	none	BAPS4
2016-TE-17272-1-1	NA	SRR11456860	2016	SHEEP	ITALY	SICILIA	43	3	West Mediterranean	yes	no	yes	C3	BAPS4
2016-TE-17939-1-1	NA	SRR11456859	2016	CATTLE	ITALY	SICILIA	43	3	West Mediterranean	yes	no	yes	C3	BAPS4
2016-TE-17940-1-1	NA	SRR11456858	2016	SHEEP	ITALY	SICILIA	11	3	West Mediterranean	yes	yes	yes	none	BAPS4
2016-TE-17941-1-1	NA	SRR11456857	2016	GOAT	ITALY	SICILIA	NA	3	West Mediterranean	yes	no	yes	C9	BAPS5
2016-TE-17973-1-1	NA	SRR11456856	2016	SHEEP	ITALY	SICILIA	11	3	West Mediterranean	yes	no	yes	none	BAPS4
2016-TE-17974-1-1	NA	SRR11456855	2016	GOAT	ITALY	SICILIA	11	3	West Mediterranean	yes	no	yes	C5	BAPS5
2016-TE-17990-1-1	NA	SRR11456854	2016	SHEEP	ITALY	SICILIA	43	3	West Mediterranean	yes	no	yes	C3	BAPS4
2016-TE-19816-1-1	NA	SRR11456852	2016	GOAT	ITALY	PUGLIA	43	3	West Mediterranean	no	no	yes	C4	BAPS4
2016-TE-20378-1-1	NA	SRR11456851	2016	SHEEP	ITALY	SICILIA	11	3	West Mediterranean	no	no	yes	C21	BAPS4
2016-TE-20379-1-1	NA	SRR11456850	2016	SHEEP	ITALY	SICILIA	NA	3	West Mediterranean	yes	no	yes	C15	BAPS4
2016-TE-20388-1-1	NA	SRR11456849	2016	GOAT	ITALY	SICILIA	43	3	West Mediterranean	yes	no	yes	C3	BAPS4
2016-TE-20390-1-1	NA	SRR11456848	2016	CATTLE	ITALY	SICILIA	11	3	West Mediterranean	no	no	yes	C1	BAPS4
2016-TE-20391-1-1	NA	SRR11456847	2016	SHEEP	ITALY	SICILIA	11	3	West Mediterranean	yes	yes	yes	none	BAPS4
2016-TE-21061-1-1	NA	SRR11456846	2016	HUMAN	ITALY	ABRUZZO	88	3	West Mediterranean	yes	no	yes	C20	BAPS4
2016-TE-25775-1-1	NA	SRR11456845	2016	SHEEP	ITALY	SICILIA	11	3	West Mediterranean	no	no	yes	C21	BAPS4
2016-TE-4695-1-1	NA	SRR11456844	2016	SHEEP	ITALY	SICILIA	11	3	West Mediterranean	yes	no	yes	C10	BAPS5
2016-TE-6407-1-1	NA	SRR11456843	2016	SHEEP	ITALY	CALABRIA	11	3	West Mediterranean	no	no	yes	C10	BAPS5
2016-TE-6408-1-1	NA	SRR11456841	2016	SHEEP	ITALY	CALABRIA	11	3	West Mediterranean	no	no	yes	C6	BAPS5
2016-TE-6408-1-2	NA	SRR11456840	2016	SHEEP	ITALY	CALABRIA	11	3	West Mediterranean	no	no	yes	C6	BAPS5
2016-TE-6408-1-3	NA	SRR11456839	2016	SHEEP	ITALY	CALABRIA	11	3	West Mediterranean	no	no	yes	C6	BAPS5
2016-TE-6409-1-1	NA	SRR11456838	2016	SHEEP	ITALY	CALABRIA	11	3	West Mediterranean	no	no	yes	C6	BAPS5
2016-TE-6409-1-2	NA	SRR11456837	2016	SHEEP	ITALY	CALABRIA	11	3	West Mediterranean	no	yes	yes	C6	BAPS5
2016-TE-6409-1-3	NA	SRR11456836	2016	SHEEP	ITALY	CALABRIA	11	3	West Mediterranean	no	no	yes	C6	BAPS5
2016-TE-6412-1-1	NA	SRR11456835	2016	SHEEP	ITALY	CALABRIA	11	3	West Mediterranean	no	no	yes	C1	BAPS4
2016-TE-6441-1-1	NA	SRR11456834	2016	SHEEP	ITALY	CAMPANIA	11	3	West Mediterranean	yes	no	yes	C8	BAPS4
2016-TE-860-1-1	NA	SRR11456833	2016	SHEEP	ITALY	SICILIA	11	3	West Mediterranean	yes	yes	yes	none	BAPS4
2016-TE-864-1-1	NA	SRR11456832	2016	SHEEP	ITALY	SICILIA	11	3	West Mediterranean	yes	no	yes	none	BAPS4
2016-TE-865-1-1	NA	SRR11456830	2016	SHEEP	ITALY	SICILIA	43	3	West Mediterranean	yes	no	yes	none	BAPS4
2016-TE-866-1-1	NA	SRR11456829	2016	SHEEP	ITALY	SICILIA	11	3	West Mediterranean	yes	no	yes	none	BAPS4
2016-TE-8694-1-1	NA	SRR11456828	2016	CATTLE	ITALY	SICILIA	43	3	West Mediterranean	yes	no	yes	C3	BAPS4
2016-TE-8751-1-1	NA	SRR11456827	2016	GOAT	ITALY	SICILIA	11	3	West Mediterranean	no	no	yes	C7	BAPS4
2017-TE-1047-1-1	NA	SRR11456826	2017	SHEEP	ITALY	SICILIA	11	3	West Mediterranean	yes	no	yes	C1	BAPS4
2017-TE-1048-1-1	NA	SRR11456825	2017	SHEEP	ITALY	SICILIA	11	3	West Mediterranean	no	no	yes	C1	BAPS4
2017-TE-10741-1-1	NA	SRR11456824	2017	GOAT	ITALY	SICILIA	11	3	West Mediterranean	yes	no	yes	C7	BAPS4
2017-TE-10742-1-1	NA	SRR11456823	2017	SHEEP	ITALY	SICILIA	11	3	West Mediterranean	yes	yes	yes	C7	BAPS4
2017-TE-12183-1-1	NA	SRR11456822	2017	SHEEP	ITALY	PUGLIA	43	3	West Mediterranean	yes	no	yes	C4	BAPS4
2017-TE-12456-1-1	NA	SRR11456821	2017	CATTLE	ITALY	PUGLIA	43	3	West Mediterranean	yes	no	yes	C4	BAPS4
2017-TE-12710-1-1	NA	SRR11456819	2017	SHEEP	ITALY	EMILIA ROMAGNA	43	3	West Mediterranean	no	no	yes	C3	BAPS4
2017-TE-13570-1-1	NA	SRR11456818	2017	SHEEP	ITALY	SICILIA	43	3	West Mediterranean	no	yes	yes	none	BAPS4
2017-TE-13572-1-1	NA	SRR11456817	2017	CATTLE	ITALY	SICILIA	11	3	West Mediterranean	no	no	yes	C1	BAPS4
2017-TE-13573-1-1	NA	SRR11456816	2017	CATTLE	ITALY	SICILIA	11	3	West Mediterranean	yes	no	yes	C9	BAPS5
2017-TE-13576-1-1	NA	SRR11456815	2017	SHEEP	ITALY	SICILIA	11	3	West Mediterranean	yes	yes	yes	C9	BAPS5
2017-TE-14902-1-1	NA	SRR11456814	2017	SHEEP	ITALY	SICILIA	11	3	West Mediterranean	yes	yes	yes	C2	BAPS4
2017-TE-17187-1-1	NA	SRR11456813	2017	SHEEP	ITALY	SICILIA	43	3	West Mediterranean	no	yes	yes	C3	BAPS4
2017-TE-17190-1-1	NA	SRR11456812	2017	CATTLE	ITALY	SICILIA	11	3	West Mediterranean	no	yes	yes	C15	BAPS4
2017-TE-25815-1-1	NA	SRR11456811	2017	GOAT	ITALY	EMILIA ROMAGNA	43	3	West Mediterranean	yes	no	yes	C3	BAPS4
2017-TE-27023-1-1	NA	SRR11456810	2017	SHEEP	ITALY	SICILIA	11	3	West Mediterranean	no	no	yes	none	BAPS4
2017-TE-2866-1-1	NA	SRR11456894	2017	SHEEP	ITALY	SICILIA	11	3	West Mediterranean	no	no	yes	C1	BAPS4
2017-TE-2868-1-1	NA	SRR11456893	2017	SHEEP	ITALY	SICILIA	11	3	West Mediterranean	yes	no	yes	C9	BAPS5
2017-TE-3407-1-1	NA	SRR11456892	2017	SHEEP	ITALY	CAMPANIA	11	3	West Mediterranean	yes	yes	yes	none	BAPS4
2017-TE-5491-1-1	NA	SRR11456891	2017	GOAT	ITALY	CALABRIA	11	3	West Mediterranean	yes	yes	yes	C1	BAPS4
2017-TE-5493-1-1	NA	SRR11456890	2017	GOAT	ITALY	CALABRIA	11	3	West Mediterranean	yes	no	yes	C10	BAPS5
2017-TE-5735-1-1	NA	SRR11456889	2017	SHEEP	ITALY	SICILIA	43	3	West Mediterranean	yes	no	yes	C3	BAPS4
2017-TE-7017-1-1	NA	SRR11456888	2017	GOAT	ITALY	EMILIA ROMAGNA	43	3	West Mediterranean	no	no	yes	C3	BAPS4
2017-TE-7018-1-1	NA	SRR11456887	2017	GOAT	ITALY	EMILIA ROMAGNA	43	3	West Mediterranean	no	no	yes	C3	BAPS4
2017-TE-7019-1-1	NA	SRR11456886	2017	GOAT	ITALY	EMILIA ROMAGNA	43	3	West Mediterranean	yes	no	yes	C3	BAPS4
2017-TE-7020-1-1	NA	SRR11456885	2017	GOAT	ITALY	EMILIA ROMAGNA	43	3	West Mediterranean	no	no	yes	C3	BAPS4
2017-TE-7021-1-1	NA	SRR11456883	2017	GOAT	ITALY	EMILIA ROMAGNA	43	3	West Mediterranean	no	no	yes	C3	BAPS4
2017-TE-7023-1-1	NA	SRR11456882	2017	GOAT	ITALY	EMILIA ROMAGNA	43	3	West Mediterranean	no	no	yes	C3	BAPS4
2017-TE-7025-1-1	NA	SRR11456881	2017	GOAT	ITALY	EMILIA ROMAGNA	43	3	West Mediterranean	no	no	yes	C3	BAPS4
2017-TE-7025-1-2	NA	SRR11456880	2017	GOAT	ITALY	EMILIA ROMAGNA	43	3	West Mediterranean	no	no	yes	C3	BAPS4
2017-TE-7245-1-1	NA	SRR11456879	2017	SHEEP	ITALY	SICILIA	11	3	West Mediterranean	yes	yes	yes	C1	BAPS4
2017-TE-755-1-1	NA	SRR11456878	2017	SHEEP	ITALY	SICILIA	11	3	West Mediterranean	yes	no	yes	C1	BAPS4
2017-TE-756-1-1	NA	SRR11456877	2017	SHEEP	ITALY	SICILIA	11	3	West Mediterranean	yes	no	yes	C1	BAPS4
2017-TE-758-1-1	NA	SRR11456876	2017	SHEEP	ITALY	SICILIA	11	3	West Mediterranean	yes	no	yes	none	BAPS4
2017-TE-759-1-1	NA	SRR11456875	2017	SHEEP	ITALY	SICILIA	11	3	West Mediterranean	no	no	yes	C21	BAPS4
2017-TE-760-1-1	NA	SRR11456874	2017	SHEEP	ITALY	SICILIA	43	3	West Mediterranean	no	no	yes	C3	BAPS4
2017-TE-7974-1-1	NA	SRR11461934	2017	GOAT	ITALY	SICILIA	11	3	West Mediterranean	yes	no	yes	C9	BAPS5
2017-TE-7977-1-1	NA	SRR11461933	2017	GOAT	ITALY	SICILIA	11	3	West Mediterranean	no	no	yes	C9	BAPS5
2017-TE-7986-1-1	NA	SRR11461922	2017	SHEEP	ITALY	SICILIA	43	3	West Mediterranean	yes	no	yes	none	BAPS4
2017-TE-7988-1-1	NA	SRR11461911	2017	SHEEP	ITALY	SICILIA	11	3	West Mediterranean	yes	no	yes	C9	BAPS5
2017-TE-7991-1-1	NA	SRR11461900	2017	CATTLE	ITALY	SICILIA	11	3	West Mediterranean	yes	no	yes	C1	BAPS4
2017-TE-7992-1-1	NA	SRR11461889	2017	CATTLE	ITALY	SICILIA	11	3	West Mediterranean	yes	no	yes	C1	BAPS4
2017-TE-7994-1-1	NA	SRR11461887	2017	SHEEP	ITALY	SICILIA	43	3	West Mediterranean	yes	no	yes	none	BAPS4
2017-TE-7995-1-1	NA	SRR11461886	2017	GOAT	ITALY	SICILIA	43	3	West Mediterranean	no	no	yes	none	BAPS4
2017-TE-859-1-1	NA	SRR11461885	2017	CATTLE	ITALY	SICILIA	11	3	West Mediterranean	yes	no	yes	C1	BAPS4
2017-TE-861-1-1	NA	SRR11461884	2017	SHEEP	ITALY	SICILIA	11	3	West Mediterranean	yes	no	yes	C9	BAPS5
2017-TE-862-1-1	NA	SRR11461932	2017	GOAT	ITALY	SICILIA	11	3	West Mediterranean	yes	yes	yes	none	BAPS5
2017-TE-863-1-1	NA	SRR11461931	2017	SHEEP	ITALY	SICILIA	11	3	West Mediterranean	yes	no	yes	none	BAPS5
2017-TE-887-1-1	NA	SRR11461930	2017	SHEEP	ITALY	SICILIA	11	3	West Mediterranean	yes	no	yes	none	BAPS4
2017-TE-892-1-1	NA	SRR11461929	2017	CATTLE	ITALY	SICILIA	11	3	West Mediterranean	no	no	yes	C1	BAPS4
2018-IS-11745-1-8	NA	SRR11461928	2018	CATTLE	ITALY	MOLISE	11	3	West Mediterranean	yes	no	yes	none	BAPS4
2018-TE-10258-1-1	NA	SRR11461927	2018	SHEEP	ITALY	CALABRIA	11	3	West Mediterranean	no	no	yes	C6	BAPS5
2018-TE-10315-1-1	NA	SRR11461926	2018	SHEEP	ITALY	CALABRIA	11	3	West Mediterranean	yes	yes	yes	C10	BAPS5
2018-TE-10527-1-1	NA	SRR11461925	2018	SHEEP	ITALY	CALABRIA	11	3	West Mediterranean	no	no	yes	C6	BAPS5
2018-TE-11675-1-1	NA	SRR11461924	2018	SHEEP	ITALY	PUGLIA	88	3	West Mediterranean	yes	no	yes	C20	BAPS4
2018-TE-14202-1-1	NA	SRR11461923	2018	GOAT	ITALY	EMILIA ROMAGNA	43	3	West Mediterranean	no	no	yes	C3	BAPS4
2018-TE-15196-1-1	NA	SRR11461921	2018	SHEEP	ITALY	CALABRIA	11	3	West Mediterranean	yes	no	yes	C1	BAPS4
2018-TE-15205-1-1	NA	SRR11461920	2018	SHEEP	ITALY	CALABRIA	11	3	West Mediterranean	no	no	yes	C6	BAPS5
2018-TE-15207-1-1	NA	SRR11461919	2018	GOAT	ITALY	CALABRIA	11	3	West Mediterranean	yes	no	yes	C1	BAPS4
2018-TE-16373-1-1	NA	SRR11461918	2018	SHEEP	ITALY	TOSCANA	43	3	West Mediterranean	yes	no	yes	C3	BAPS4
2018-TE-16373-1-2	NA	SRR11461917	2018	SHEEP	ITALY	TOSCANA	43	3	West Mediterranean	yes	no	yes	C3	BAPS4
2018-TE-16373-1-3	NA	SRR11461916	2018	SHEEP	ITALY	TOSCANA	43	3	West Mediterranean	no	no	yes	C3	BAPS4
2018-TE-16373-1-4	NA	SRR11461915	2018	SHEEP	ITALY	TOSCANA	43	3	West Mediterranean	no	no	yes	C3	BAPS4
2018-TE-2066-1-1	NA	SRR11461914	2018	GOAT	ITALY	SICILIA	11	3	West Mediterranean	yes	no	yes	C15	BAPS4
2018-TE-2069-1-1	NA	SRR11461913	2018	SHEEP	ITALY	SICILIA	43	3	West Mediterranean	yes	no	yes	C3	BAPS4
2018-TE-2070-1-1	NA	SRR11461912	2018	SHEEP	ITALY	SICILIA	11	3	West Mediterranean	yes	no	yes	none	BAPS4
2018-TE-2072-1-1	NA	SRR11461910	2018	SHEEP	ITALY	SICILIA	11	3	West Mediterranean	yes	yes	yes	none	BAPS4
2018-TE-2150-1-1	NA	SRR11461909	2018	SHEEP	ITALY	CALABRIA	11	3	West Mediterranean	yes	no	yes	C1	BAPS4
2018-TE-2151-1-1	NA	SRR11461908	2018	SHEEP	ITALY	CALABRIA	11	3	West Mediterranean	no	no	yes	C1	BAPS4
2018-TE-25845-1-1	NA	SRR11461907	2018	SHEEP	ITALY	SICILIA	43	3	West Mediterranean	yes	yes	yes	none	BAPS4
2018-TE-25848-1-1	NA	SRR11461906	2018	SHEEP	ITALY	SICILIA	11	3	West Mediterranean	no	no	yes	C18	BAPS5
2018-TE-25873-1-1	NA	SRR11461905	2018	SHEEP	ITALY	SICILIA	11	3	West Mediterranean	yes	no	yes	C1	BAPS4
2018-TE-25874-1-1	NA	SRR11461904	2018	CATTLE	ITALY	SICILIA	11	3	West Mediterranean	no	no	yes	C18	BAPS5
2018-TE-25875-1-1	NA	SRR11461903	2018	CATTLE	ITALY	SICILIA	11	3	West Mediterranean	no	no	yes	C18	BAPS5
2018-TE-25878-1-1	NA	SRR11461902	2018	CATTLE	ITALY	SICILIA	11	3	West Mediterranean	no	no	yes	C18	BAPS5
2018-TE-25880-1-1	NA	SRR11461901	2018	CATTLE	ITALY	SICILIA	11	3	West Mediterranean	yes	no	yes	C5	BAPS5
2018-TE-25884-1-1	NA	SRR11461899	2018	CATTLE	ITALY	SICILIA	11	3	West Mediterranean	yes	no	yes	C18	BAPS5
2018-TE-5118-1-1	NA	SRR11461898	2018	SHEEP	ITALY	SICILIA	11	3	West Mediterranean	no	yes	yes	C1	BAPS4
2018-TE-7507-1-1	NA	SRR11461897	2018	SHEEP	ITALY	SICILIA	11	3	West Mediterranean	yes	no	yes	C9	BAPS5
2018-TE-7509-1-1	NA	SRR11461896	2018	SHEEP	ITALY	SICILIA	11	3	West Mediterranean	yes	no	yes	none	BAPS4
2018-TE-7511-1-1	NA	SRR11461895	2018	GOAT	ITALY	SICILIA	11	3	West Mediterranean	yes	no	yes	C21	BAPS4
2018-TE-7519-1-1	NA	SRR11461894	2018	SHEEP	ITALY	SICILIA	11	3	West Mediterranean	yes	no	yes	C1	BAPS4
2018-TE-7529-1-1	NA	SRR11461893	2018	SHEEP	ITALY	SICILIA	43	3	West Mediterranean	yes	no	yes	none	BAPS4
2018-TE-7532-1-1	NA	SRR11461892	2018	SHEEP	ITALY	SICILIA	43	3	West Mediterranean	yes	yes	yes	none	BAPS4
2018-TE-7536-1-1	NA	SRR11461891	2018	CATTLE	ITALY	SICILIA	11	3	West Mediterranean	yes	yes	yes	C1	BAPS4
2018-TE-7551-1-1	NA	SRR11461890	2018	SHEEP	ITALY	SICILIA	11	3	West Mediterranean	yes	no	yes	none	BAPS4
2018-TE-7570-1-1	NA	SRR11461888	2018	CATTLE	ITALY	SICILIA	11	3	West Mediterranean	no	no	yes	C15	BAPS4
2017-TE-24378-1-93	NA	SRR9831919	2015	HUMAN	IRAQ	NA	8	3	East Mediterranean	yes	no	no	NA	BAPS3
2017-TE-24378-1-94	NA	SRR9831918	2015	HUMAN	IRAQ	NA	8	3	East Mediterranean	yes	no	no	NA	BAPS3
2017-TE-24378-1-91	NA	SRR9831915	2014	HUMAN	IRAQ	NA	8	3	East Mediterranean	yes	no	no	NA	BAPS3
2017-TE-24378-1-92	NA	SRR9831914	2015	HUMAN	IRAQ	NA	8	3	East Mediterranean	yes	no	no	NA	BAPS3
2017-TE-24378-1-85	NA	SRR9831913	2014	HUMAN	NA	NA	8	3	East Mediterranean	yes	yes	no	NA	BAPS3
2017-TE-24378-1-76	NA	SRR9831909	2013	HUMAN	NA	NA	8	2	East Mediterranean	no	yes	no	NA	BAPS3
2017-TE-24378-1-75	NA	SRR9831908	2013	HUMAN	NA	NA	8	3	East Mediterranean	yes	no	no	NA	BAPS3
2017-TE-24378-1-78	NA	SRR9831907	2013	HUMAN	NA	NA	8	2	East Mediterranean	yes	yes	no	NA	BAPS3
2017-TE-24378-1-77	NA	SRR9831906	2013	HUMAN	TURKEY	NA	8	3	East Mediterranean	yes	no	no	NA	BAPS3
2017-TE-24378-1-80	NA	SRR9831905	2014	HUMAN	NA	NA	12	3	African	yes	yes	no	NA	BAPS2
2017-TE-24378-1-79	NA	SRR9831904	2014	HUMAN	NA	NA	12	3	African	yes	no	no	NA	BAPS2
2017-TE-24378-1-82	NA	SRR9831903	2014	HUMAN	NA	NA	8	2	East Mediterranean	yes	no	no	NA	BAPS3
2017-TE-24378-1-81	NA	SRR9831902	2014	HUMAN	NA	NA	71	2	East Mediterranean	yes	yes	no	NA	BAPS3
2017-TE-24378-1-84	NA	SRR9831901	2014	HUMAN	NA	NA	8	3	East Mediterranean	yes	yes	no	NA	BAPS3
2017-TE-24378-1-83	NA	SRR9831900	2014	HUMAN	NA	NA	8	3	East Mediterranean	yes	yes	no	NA	BAPS3
2017-TE-24378-1-10	NA	SRR9831899	1997	HUMAN	NA	NA	8	3	East Mediterranean	yes	no	no	NA	BAPS3
2017-TE-24378-1-9	NA	SRR9831898	1996	HUMAN	NA	NA	12	3	African	yes	no	no	NA	BAPS2
2017-TE-24378-1-7	NA	SRR9831896	1996	HUMAN	NA	NA	12	3	African	no	yes	no	NA	BAPS2
2017-TE-24378-1-6	NA	SRR9831895	1996	HUMAN	NA	NA	12	3	African	yes	no	no	NA	BAPS2
2017-TE-24378-1-5	NA	SRR9831894	1995	HUMAN	NA	NA	7	1	American	yes	yes	no	NA	BAPS1
2017-TE-24378-1-4	NA	SRR9831893	1995	HUMAN	NA	NA	8	2	East Mediterranean	yes	yes	no	NA	BAPS3
2017-TE-24378-1-3	NA	SRR9831892	1995	HUMAN	NA	NA	12	3	African	yes	yes	no	NA	BAPS2
2017-TE-24378-1-2	NA	SRR9831891	1994	HUMAN	NA	NA	8	3	East Mediterranean	yes	yes	no	NA	BAPS3
2017-TE-24378-1-1	NA	SRR9831890	1994	HUMAN	SWEDEN	NA	11	3	West Mediterranean	yes	yes	no	NA	BAPS4
2017-TE-24378-1-68	NA	SRR9831888	2012	HUMAN	NA	NA	8	3	East Mediterranean	yes	yes	no	NA	BAPS3
2017-TE-24378-1-65	NA	SRR9831887	2012	HUMAN	IRAQ	NA	8	3	East Mediterranean	yes	yes	no	NA	BAPS3
2017-TE-24378-1-66	NA	SRR9831886	2012	HUMAN	NA	NA	8	3	East Mediterranean	yes	no	no	NA	BAPS3
2017-TE-24378-1-71	NA	SRR9831885	2012	HUMAN	LIBANON	NA	8	3	East Mediterranean	yes	yes	no	NA	BAPS3
2017-TE-24378-1-72	NA	SRR9831884	2012	HUMAN	IRAQ	NA	8	3	East Mediterranean	no	yes	no	NA	BAPS3
2017-TE-24378-1-69	NA	SRR9831883	2012	HUMAN	NA	NA	12	3	African	yes	yes	no	NA	BAPS2
2017-TE-24378-1-70	NA	SRR9831882	2012	HUMAN	TURKEY	NA	8	2	East Mediterranean	yes	yes	no	NA	BAPS3
2017-TE-24378-1-73	NA	SRR9831881	2013	HUMAN	NA	NA	8	3	East Mediterranean	yes	no	no	NA	BAPS3
2017-TE-24378-1-74	NA	SRR9831880	2013	HUMAN	IRAQ	NA	8	3	East Mediterranean	yes	yes	no	NA	BAPS3
2017-TE-24378-1-64	NA	SRR9831879	2012	HUMAN	NA	NA	8	3	East Mediterranean	yes	yes	no	NA	BAPS3
2017-TE-24378-1-63	NA	SRR9831878	2012	HUMAN	NA	NA	8	3	East Mediterranean	yes	yes	no	NA	BAPS3
2017-TE-24378-1-62	NA	SRR9831877	2011	HUMAN	NA	NA	8	2	East Mediterranean	no	yes	no	NA	BAPS3
2017-TE-24378-1-57	NA	SRR9831873	2011	HUMAN	NA	NA	8	3	East Mediterranean	yes	no	no	NA	BAPS3
2017-TE-24378-1-56	NA	SRR9831872	2011	HUMAN	INDIA	NA	8	2	East Mediterranean	yes	yes	no	NA	BAPS3
2017-TE-24378-1-55	NA	SRR9831871	2011	HUMAN	SWEDEN	NA	8	3	East Mediterranean	yes	no	no	NA	BAPS3
2017-TE-24378-1-54	NA	SRR9831870	2011	HUMAN	SYRIA	NA	8	3	East Mediterranean	no	yes	no	NA	BAPS3
2017-TE-24378-1-105	NA	SRR9831869	2010	HUMAN	NA	NA	71	2	East Mediterranean	yes	no	no	NA	BAPS3
2017-TE-24378-1-108	NA	SRR9831868	2011	HUMAN	NA	NA	8	2	East Mediterranean	yes	yes	no	NA	BAPS3
2017-TE-24378-1-109	NA	SRR9831867	2011	HUMAN	NA	NA	8	2	East Mediterranean	yes	no	no	NA	BAPS3
2017-TE-24378-1-52	NA	SRR9831866	2010	HUMAN	NA	NA	8	3	East Mediterranean	yes	no	no	NA	BAPS3
2017-TE-24378-1-53	NA	SRR9831865	2011	HUMAN	NA	NA	8	3	East Mediterranean	yes	no	no	NA	BAPS3
2017-TE-24378-1-43	NA	SRR9831864	2008	HUMAN	NA	NA	8	3	East Mediterranean	yes	no	no	NA	BAPS3
2017-TE-24378-1-45	NA	SRR9831863	2008	HUMAN	NA	NA	8	3	East Mediterranean	yes	yes	no	NA	BAPS3
2017-TE-24378-1-46	NA	SRR9831862	2008	HUMAN	NA	NA	8	3	East Mediterranean	yes	yes	no	NA	BAPS3
2017-TE-24378-1-47	NA	SRR9831861	2009	HUMAN	IRAQ	NA	8	3	East Mediterranean	yes	yes	no	NA	BAPS3
2017-TE-24378-1-48	NA	SRR9831860	2009	HUMAN	NA	NA	12	3	African	yes	yes	no	NA	BAPS2
2017-TE-24378-1-49	NA	SRR9831859	2009	HUMAN	NA	NA	8	3	East Mediterranean	yes	yes	no	NA	BAPS3
2017-TE-24378-1-50	NA	SRR9831858	2009	HUMAN	IRAQ	NA	8	3	East Mediterranean	yes	yes	no	NA	BAPS3
2017-TE-24378-1-51	NA	SRR9831857	2010	HUMAN	NA	NA	8	3	East Mediterranean	yes	no	no	NA	BAPS3
2017-TE-24378-1-42	NA	SRR9831856	2007	HUMAN	SYRIA	NA	8	3	East Mediterranean	yes	yes	no	NA	BAPS3
2017-TE-24378-1-41	NA	SRR9831855	2007	HUMAN	IRAQ	NA	8	2	East Mediterranean	yes	yes	no	NA	BAPS3
2017-TE-24378-1-37	NA	SRR9831853	2007	HUMAN	NA	NA	8	2	East Mediterranean	yes	yes	no	NA	BAPS3
2017-TE-24378-1-40	NA	SRR9831852	2007	HUMAN	NA	NA	8	3	East Mediterranean	yes	no	no	NA	BAPS3
2017-TE-24378-1-34	NA	SRR9831850	2006	HUMAN	NA	NA	8	3	East Mediterranean	yes	no	no	NA	BAPS3
2017-TE-24378-1-33	NA	SRR9831849	2006	HUMAN	NA	NA	8	3	East Mediterranean	yes	yes	no	NA	BAPS3
2017-TE-24378-1-36	NA	SRR9831848	2006	HUMAN	NA	NA	8	3	East Mediterranean	yes	no	no	NA	BAPS3
2017-TE-24378-1-35	NA	SRR9831847	2006	HUMAN	SYRIA	NA	8	3	East Mediterranean	yes	yes	no	NA	BAPS3
2017-TE-24378-1-31	NA	SRR9831846	2005	HUMAN	IRAQ	NA	8	3	East Mediterranean	yes	yes	no	NA	BAPS3
2017-TE-24378-1-32	NA	SRR9831845	2006	HUMAN	NA	NA	12	3	African	yes	yes	no	NA	BAPS2
2017-TE-24378-1-29	NA	SRR9831844	2005	HUMAN	SOMALIA	NA	12	3	African	yes	yes	no	NA	BAPS2
2017-TE-24378-1-30	NA	SRR9831843	2005	HUMAN	NA	NA	8	3	East Mediterranean	yes	yes	no	NA	BAPS3
2017-TE-24378-1-28	NA	SRR9831841	2005	HUMAN	NA	NA	8	3	East Mediterranean	yes	no	no	NA	BAPS3
2017-TE-24378-1-25	NA	SRR9831840	2005	HUMAN	ETHIOPIA	NA	12	3	African	yes	yes	no	NA	BAPS2
2017-TE-24378-1-26	NA	SRR9831839	2005	HUMAN	NA	NA	8	3	East Mediterranean	yes	yes	no	NA	BAPS3
2017-TE-24378-1-23	NA	SRR9831838	2004	HUMAN	SYRIA	NA	8	3	East Mediterranean	yes	yes	no	NA	BAPS3
2017-TE-24378-1-98	NA	SRR9831836	2015	HUMAN	SYRIA	NA	8	2	East Mediterranean	yes	yes	no	NA	BAPS3
2017-TE-24378-1-97	NA	SRR9831835	2015	HUMAN	NA	NA	8	3	East Mediterranean	yes	no	no	NA	BAPS3
2017-TE-24378-1-96	NA	SRR9831834	2015	HUMAN	IRAQ	NA	8	3	East Mediterranean	yes	yes	no	NA	BAPS3
2017-TE-24378-1-95	NA	SRR9831833	2015	HUMAN	ERITREA	NA	11	3	West Mediterranean	yes	yes	no	NA	BAPS5
2017-TE-24378-1-102	NA	SRR9831832	2016	HUMAN	NA	NA	8	3	East Mediterranean	yes	yes	no	NA	BAPS3
2017-TE-24378-1-101	NA	SRR9831831	2015	HUMAN	NA	NA	8	3	East Mediterranean	yes	no	no	NA	BAPS3
2017-TE-24378-1-100	NA	SRR9831830	2015	HUMAN	SYRIA	NA	8	3	East Mediterranean	yes	no	no	NA	BAPS3
2017-TE-24378-1-99	NA	SRR9831829	2015	HUMAN	NA	NA	8	3	East Mediterranean	yes	yes	no	NA	BAPS3
2017-TE-24378-1-104	NA	SRR9831828	2001	HUMAN	NA	NA	8	3	East Mediterranean	yes	no	no	NA	BAPS3
2017-TE-24378-1-103	NA	SRR9831827	2016	HUMAN	NA	NA	12	3	African	yes	no	no	NA	BAPS2
2017-TE-24378-1-22	NA	SRR9831826	2004	HUMAN	NA	NA	8	3	East Mediterranean	yes	yes	no	NA	BAPS3
2017-TE-24378-1-21	NA	SRR9831825	2003	HUMAN	NA	NA	8	3	East Mediterranean	yes	yes	no	NA	BAPS3
2017-TE-24378-1-14	NA	SRR9831824	2001	HUMAN	NA	NA	8	3	East Mediterranean	yes	yes	no	NA	BAPS3
2017-TE-24378-1-13	NA	SRR9831823	2000	HUMAN	NA	NA	8	3	East Mediterranean	yes	yes	no	NA	BAPS3
2017-TE-24378-1-12	NA	SRR9831822	1998	HUMAN	NA	NA	8	3	East Mediterranean	yes	yes	no	NA	BAPS3
2017-TE-24378-1-11	NA	SRR9831821	1998	HUMAN	NA	NA	7	1	American	yes	yes	no	NA	BAPS1
2017-TE-24378-1-20	NA	SRR9831820	2003	HUMAN	NA	NA	8	3	East Mediterranean	yes	yes	no	NA	BAPS3
2017-TE-24378-1-17	NA	SRR9831818	2002	HUMAN	NA	NA	8	3	East Mediterranean	yes	no	no	NA	BAPS3
2017-TE-24378-1-15	NA	SRR9831817	2002	HUMAN	NA	NA	8	2	East Mediterranean	yes	yes	no	NA	BAPS3
2011-TE-11789-1-1	NA	SRR6958045	2011	SHEEP	ITALY	SICILIA	11	3	West Mediterranean	yes	no	yes	C14	BAPS5
2011-TE-11793-1-1	NA	SRR6958044	2011	GOAT	ITALY	SICILIA	11	3	West Mediterranean	yes	yes	yes	none	BAPS4
2011-TE-2299-1-1	NA	SRR6958043	2011	SHEEP	ITALY	PUGLIA	43	3	West Mediterranean	yes	yes	yes	none	BAPS4
2015-TE-26270-1-1	NA	SRR6958042	2015	HUMAN	ITALY	PIEMONTE	11	3	West Mediterranean	yes	yes	yes	none	BAPS5
2011-TE-11791-1-1	NA	SRR6958041	2011	SHEEP	ITALY	SICILIA	11	3	West Mediterranean	yes	yes	yes	none	BAPS4
2011-TE-1171-1-1	NA	SRR6958040	2011	SHEEP	ITALY	CALABRIA	43	3	West Mediterranean	yes	no	yes	none	BAPS4
2011-TE-1169-1-1	NA	SRR6958039	2011	GOAT	ITALY	CALABRIA	43	3	West Mediterranean	yes	no	yes	none	BAPS4
2011-TE-7556-1-1	NA	SRR6958038	2011	SHEEP	ITALY	PUGLIA	43	3	West Mediterranean	yes	no	yes	none	BAPS4
2011-TE-1164-1-1	NA	SRR6958037	2011	SHEEP	ITALY	CALABRIA	43	3	West Mediterranean	yes	no	yes	none	BAPS4
2015-IS-3088-1-36	NA	SRR6958036	2015	SHEEP	ITALY	MOLISE	11	3	West Mediterranean	no	no	yes	C2	BAPS4
2015-IS-2533-1-11	NA	SRR6958035	2015	SHEEP	ITALY	MOLISE	11	3	West Mediterranean	no	no	yes	C2	BAPS4
2015-IS-3088-1-42	NA	SRR6958033	2015	SHEEP	ITALY	MOLISE	11	3	West Mediterranean	yes	no	yes	C2	BAPS4
2015-IS-2547-1-10	NA	SRR6958032	2015	SHEEP	ITALY	MOLISE	11	3	West Mediterranean	yes	no	yes	C2	BAPS4
2015-IS-2547-1-11	NA	SRR6958032	2015	SHEEP	ITALY	MOLISE	11	3	West Mediterranean	no	no	yes	C2	BAPS4
2015-IS-2566-1-9	NA	SRR6958031	2015	SHEEP	ITALY	MOLISE	11	3	West Mediterranean	yes	no	yes	C2	BAPS4
2015-CB-3742-1-20	NA	SRR6958030	2015	SHEEP	ITALY	MOLISE	11	3	West Mediterranean	no	no	yes	C2	BAPS4
2016-TE-17271-1-1	NA	SRR6958029	2016	CATTLE	ITALY	LAZIO	11	3	West Mediterranean	yes	no	yes	C2	BAPS4
2015-CB-2220-1-19	NA	SRR6958028	2015	SHEEP	ITALY	MOLISE	11	3	West Mediterranean	no	no	yes	C2	BAPS4
2015-TE-21824-1-1	NA	SRR6958027	2015	SHEEP	ITALY	LAZIO	11	3	West Mediterranean	yes	yes	yes	C2	BAPS4
2013-TE-15005-1-1	NA	SRR6958026	2013	SHEEP	ITALY	SICILIA	11	3	West Mediterranean	no	no	yes	C14	BAPS5
2012-TE-18485-1-1	NA	SRR6958025	2012	SHEEP	ITALY	SICILIA	11	3	West Mediterranean	yes	no	yes	C10	BAPS5
2011-TE-11828-1-1	NA	SRR6958024	2011	CATTLE	ITALY	SICILIA	11	3	West Mediterranean	yes	no	yes	none	BAPS5
2013-TE-15019-1-1	NA	SRR6958023	2013	SHEEP	ITALY	SICILIA	11	3	West Mediterranean	yes	no	yes	C5	BAPS5
2011-TE-4491-1-1	NA	SRR6958022	2011	SHEEP	ITALY	SICILIA	11	3	West Mediterranean	yes	no	yes	C5	BAPS5
2011-TE-11844-1-1	NA	SRR6958021	2011	SHEEP	ITALY	SICILIA	11	3	West Mediterranean	yes	no	yes	C5	BAPS5
2011-TE-11805-1-1	NA	SRR6958020	2011	CATTLE	ITALY	SICILIA	11	3	West Mediterranean	yes	no	yes	C5	BAPS5
2011-TE-11803-1-1	NA	SRR6958019	2011	GOAT	ITALY	SICILIA	11	3	West Mediterranean	no	no	yes	C5	BAPS5
2011-TE-4488-1-1	NA	SRR6958018	2011	GOAT	ITALY	SICILIA	11	3	West Mediterranean	no	no	yes	C5	BAPS5
2011-TE-21687-1-1	NA	SRR6958016	2011	SHEEP	ITALY	CALABRIA	43	3	West Mediterranean	yes	no	yes	none	BAPS4
2013-TE-15016-1-1	NA	SRR6958015	2013	SHEEP	ITALY	SICILIA	43	3	West Mediterranean	yes	no	yes	none	BAPS4
2011-TE-11782-1-1	NA	SRR6958014	2011	GOAT	ITALY	SICILIA	11	3	West Mediterranean	yes	yes	yes	none	BAPS4
2013-TE-15029-1-1	NA	SRR6958013	2013	CATTLE	ITALY	SICILIA	11	3	West Mediterranean	no	no	yes	none	BAPS4
2013-TE-15021-1-1	NA	SRR6958012	2013	SHEEP	ITALY	SICILIA	11	3	West Mediterranean	yes	no	yes	C16	BAPS4
2011-TE-11802-1-1	NA	SRR6958011	2011	GOAT	ITALY	SICILIA	11	3	West Mediterranean	yes	no	yes	C16	BAPS4
2013-TE-15003-1-1	NA	SRR6958010	2013	SHEEP	ITALY	SICILIA	11	3	West Mediterranean	yes	yes	yes	none	BAPS4
2011-TE-11842-1-1	NA	SRR6958009	2011	SHEEP	ITALY	SICILIA	11	3	West Mediterranean	no	no	yes	C16	BAPS4
2011-TE-4500-1-1	NA	SRR6958008	2011	SHEEP	ITALY	SICILIA	11	3	West Mediterranean	yes	no	yes	none	BAPS4
2011-TE-11798-1-1	NA	SRR6958007	2011	SHEEP	ITALY	SICILIA	11	3	West Mediterranean	no	yes	yes	none	BAPS4
2011-TE-6837-1-1	NA	SRR6958006	2011	SHEEP	ITALY	PUGLIA	88	3	West Mediterranean	no	no	yes	C20	BAPS4
2011-TE-6838-1-1	NA	SRR6958005	2011	SHEEP	ITALY	PUGLIA	88	3	West Mediterranean	no	no	yes	C20	BAPS4
2011-TE-6839-1-1	NA	SRR6958004	2011	SHEEP	ITALY	PUGLIA	88	3	West Mediterranean	yes	no	yes	C20	BAPS4
2011-TE-6844-1-1	NA	SRR6958003	2011	SHEEP	ITALY	PUGLIA	88	3	West Mediterranean	yes	no	yes	none	BAPS4
2011-TE-1995-1-1	NA	SRR6958002	2011	GOAT	ITALY	CAMPANIA	11	3	West Mediterranean	yes	yes	yes	none	BAPS4
2011-TE-6057-1-1	NA	SRR6958001	2011	SHEEP	ITALY	CALABRIA	11	3	West Mediterranean	yes	yes	yes	none	BAPS4
2011-TE-6076-1-1	NA	SRR6958000	2011	CATTLE	ITALY	CALABRIA	11	3	West Mediterranean	yes	no	yes	none	BAPS4
2011-TE-6840-1-1	NA	SRR6957998	2011	SHEEP	ITALY	PUGLIA	11	3	West Mediterranean	yes	no	yes	none	BAPS4
2011-TE-4496-1-1	NA	SRR6957996	2011	SHEEP	ITALY	SICILIA	11	3	West Mediterranean	yes	no	yes	C1	BAPS4
2012-TE-24240-1-1	NA	SRR6957994	2012	SHEEP	ITALY	SICILIA	11	3	West Mediterranean	no	yes	yes	C2	BAPS4
2012-TE-24226-1-1	NA	SRR6957993	2012	SHEEP	ITALY	SICILIA	11	3	West Mediterranean	yes	no	yes	C2	BAPS4
2011-TE-4484-1-1	NA	SRR6957992	2011	SHEEP	ITALY	SICILIA	11	3	West Mediterranean	yes	no	yes	none	BAPS4
2011-TE-11821-1-1	NA	SRR6957991	2011	SHEEP	ITALY	SICILIA	11	3	West Mediterranean	yes	no	yes	C1	BAPS4
2011-TE-11815-1-1	NA	SRR6957990	2011	SHEEP	ITALY	SICILIA	11	3	West Mediterranean	yes	no	yes	C1	BAPS4
2011-TE-11814-1-1	NA	SRR6957989	2011	SHEEP	ITALY	SICILIA	11	3	West Mediterranean	no	no	yes	C1	BAPS4
2011-TE-12841-1-1	NA	SRR6957988	2011	SHEEP	ITALY	CALABRIA	11	3	West Mediterranean	yes	no	yes	C11	BAPS4
2011-TE-12373-1-1	NA	SRR6957987	2011	SHEEP	ITALY	CALABRIA	11	3	West Mediterranean	yes	no	yes	C11	BAPS4
2011-TE-12372-1-1	NA	SRR6957986	2011	SHEEP	ITALY	CALABRIA	11	3	West Mediterranean	yes	no	yes	C11	BAPS4
2011-TE-12849-1-1	NA	SRR6957985	2011	SHEEP	ITALY	CALABRIA	11	3	West Mediterranean	yes	yes	yes	C11	BAPS4
2011-TE-6299-1-1	NA	SRR6957984	2011	HUMAN	ITALY	CAMPANIA	11	3	West Mediterranean	no	no	yes	C8	BAPS4
2011-TE-1994-1-1	NA	SRR6957983	2011	SHEEP	ITALY	CAMPANIA	11	3	West Mediterranean	no	no	yes	C8	BAPS4
2011-TE-2461-1-1	NA	SRR6957981	2011	GOAT	ITALY	CAMPANIA	11	3	West Mediterranean	no	no	yes	C8	BAPS4
2011-TE-13541-1-1	NA	SRR6957980	2011	GOAT	ITALY	SICILIA	11	3	West Mediterranean	yes	no	yes	C2	BAPS4
2016-TE-6344-1-1	NA	SRR6957979	2016	HUMAN	ITALY	SARDEGNA	11	3	West Mediterranean	yes	no	yes	C2	BAPS4
2015-IS-5947-1-4	NA	SRR6957978	2015	CATTLE	ITALY	MOLISE	11	3	West Mediterranean	yes	no	yes	C2	BAPS4
2015-IS-5947-1-7	NA	SRR6957978	2015	CATTLE	ITALY	MOLISE	11	3	West Mediterranean	no	no	yes	C2	BAPS4
2015-IS-6043-1-8	NA	SRR6957977	2015	CATTLE	ITALY	MOLISE	11	3	West Mediterranean	yes	no	yes	C2	BAPS4
2015-TE-11843-1-1	NA	SRR6957976	2015	NA	ITALY	LAZIO	43	3	West Mediterranean	no	no	yes	C4	BAPS4
2016-TE-17270-1-1	NA	SRR6957975	2016	SHEEP	ITALY	LAZIO	11	3	West Mediterranean	yes	no	yes	C2	BAPS4
2015-TE-11847-1-2	NA	SRR6957974	2015	NA	ITALY	LAZIO	43	3	West Mediterranean	yes	no	yes	C4	BAPS4
2015-TE-11845-1-1	NA	SRR6957973	2015	NA	ITALY	LAZIO	43	3	West Mediterranean	no	no	yes	C4	BAPS4
2011-TE-19513-1-1	NA	SRR6957972	2011	HUMAN	ITALY	EMILIA ROMAGNA	8	3	East Mediterranean	yes	yes	no	NA	BAPS3
2015-TE-11847-1-1	NA	SRR6957971	2015	NA	ITALY	LAZIO	43	3	West Mediterranean	no	no	yes	C4	BAPS4
2011-TE-3922-1-1	NA	SRR6957970	2011	GOAT	ITALY	CAMPANIA	11	3	West Mediterranean	no	no	yes	C8	BAPS4
2015-IS-3681-1-8	NA	SRR6957968	2015	SHEEP	ITALY	MOLISE	11	3	West Mediterranean	no	no	yes	C2	BAPS4
2015-TE-16142-1-2	NA	SRR6957967	2015	SHEEP	ITALY	LAZIO	11	3	West Mediterranean	yes	no	yes	C2	BAPS4
2015-CB-3742-1-27	NA	SRR6957966	2015	SHEEP	ITALY	MOLISE	11	3	West Mediterranean	no	no	yes	C2	BAPS4
2015-IS-3088-1-30	NA	SRR6957965	2015	SHEEP	ITALY	MOLISE	11	3	West Mediterranean	no	no	yes	C2	BAPS4
2015-TE-16194-1-1	NA	SRR6957964	2015	SHEEP	ITALY	LAZIO	11	3	West Mediterranean	no	no	yes	C2	BAPS4
2016-TE-703-1-2	NA	SRR6957963	2016	SHEEP	ITALY	LAZIO	11	3	West Mediterranean	no	no	yes	C2	BAPS4
2015-TE-16165-1-2	NA	SRR6957962	2015	SHEEP	ITALY	LAZIO	11	3	West Mediterranean	no	no	yes	C2	BAPS4
2015-TE-16189-1-1	NA	SRR6957961	2015	SHEEP	ITALY	LAZIO	11	3	West Mediterranean	no	no	yes	C2	BAPS4
2014-TE-16510-1-7	NA	SRR6957960	2014	GOAT	ITALY	LAZIO	11	3	West Mediterranean	yes	yes	yes	C2	BAPS4
2016-CB-1265-1-7	NA	SRR6957959	2016	CATTLE	ITALY	MOLISE	11	3	West Mediterranean	yes	no	yes	C2	BAPS4
2011-TE-4478-1-1	NA	SRR6957958	2011	SHEEP	ITALY	SICILIA	11	3	West Mediterranean	no	no	yes	C19	BAPS5
2011-TE-11826-1-1	NA	SRR6957957	2011	SHEEP	ITALY	SICILIA	11	3	West Mediterranean	yes	no	yes	C19	BAPS5
2011-TE-4486-1-1	NA	SRR6957956	2011	SHEEP	ITALY	SICILIA	11	3	West Mediterranean	no	no	yes	C19	BAPS5
2011-TE-4479-1-1	NA	SRR6957955	2011	SHEEP	ITALY	SICILIA	11	3	West Mediterranean	no	no	yes	C19	BAPS5
2011-TE-4474-1-1	NA	SRR6957954	2011	SHEEP	ITALY	SICILIA	11	3	West Mediterranean	no	no	yes	C19	BAPS5
2011-TE-4471-1-1	NA	SRR6957953	2011	SHEEP	ITALY	SICILIA	11	3	West Mediterranean	no	no	yes	C19	BAPS5
2011-TE-4467-1-1	NA	SRR6957952	2011	SHEEP	ITALY	SICILIA	11	3	West Mediterranean	yes	yes	yes	C19	BAPS5
2011-TE-11810-1-1	NA	SRR6957951	2011	GOAT	ITALY	SICILIA	11	3	West Mediterranean	yes	no	yes	C5	BAPS5
2016-TE-6008-1-1	NA	SRR6957950	2016	IBEX	ITALY	VALLE D'AOSTA	11	3	West Mediterranean	yes	yes	yes	none	BAPS4
2017-TE-3072-1-1	NA	SRR6957949	2017	HUMAN	ITALY	PIEMONTE	11	1	West Mediterranean	yes	yes	yes	none	BAPS5
2015-TE-11849-1-3	NA	SRR6957948	2015	SHEEP	ITALY	LAZIO	11	3	West Mediterranean	yes	yes	yes	C2	BAPS4
2015-TE-16142-1-1	NA	SRR6957947	2015	SHEEP	ITALY	LAZIO	11	3	West Mediterranean	yes	yes	yes	C2	BAPS4
2014-TE-16510-1-2	NA	SRR6957946	2014	GOAT	ITALY	LAZIO	11	3	West Mediterranean	yes	no	yes	C2	BAPS4
2015-TE-16181-1-1	NA	SRR6957945	2015	GOAT	ITALY	LAZIO	11	3	West Mediterranean	yes	no	yes	C2	BAPS4
2015-IS-2529-1-14	NA	SRR6957944	2015	GOAT	ITALY	MOLISE	11	3	West Mediterranean	yes	no	yes	C2	BAPS4
2015-TE-21825-1-1	NA	SRR6957943	2015	SHEEP	ITALY	LAZIO	11	3	West Mediterranean	yes	no	yes	C2	BAPS4
2016-TE-705-1-1	NA	SRR6957942	2016	SHEEP	ITALY	LAZIO	11	3	West Mediterranean	no	no	yes	C2	BAPS4
2015-TE-16200-1-1	NA	SRR6957941	2015	SHEEP	ITALY	LAZIO	11	3	West Mediterranean	no	no	yes	C2	BAPS4
2015-TE-16173-1-1	NA	SRR6957940	2015	GOAT	ITALY	LAZIO	11	3	West Mediterranean	no	no	yes	C2	BAPS4
2015-IS-3413-1-7	NA	SRR6957939	2015	SHEEP	ITALY	MOLISE	11	3	West Mediterranean	no	no	yes	C2	BAPS4
1950_NA_GCA_000192725.1	GCA_000192725.1	NA	1950	NA	NA	NA	8	NA	East Mediterranean	yes	no	no	NA	BAPS3
1951_NA_GCA_900446095.1	GCA_900446095.1	NA	1951	NA	NA	NA	39	3	East Mediterranean	yes	yes	no	NA	BAPS3
1956_CHINA_GCA_000292165.2	GCA_000292165.2	NA	1956	NA	CHINA	NA	8	1	East Mediterranean	yes	yes	no	NA	BAPS3
1957_CHINA_GCA_003993905.1	GCA_003993905.1	NA	1957	GOAT	CHINA	NA	8	1	East Mediterranean	yes	no	no	NA	BAPS3
1957_CHINA_GCA_003993955.1	GCA_003993955.1	NA	1957	HUMAN	CHINA	NA	8	3	East Mediterranean	yes	no	no	NA	BAPS3
1962_MALTA_GCA_000365865.1	GCA_000365865.1	NA	1962	NA	MALTA	NA	7	NA	American	yes	yes	no	NA	BAPS1
1962_MALTA_GCA_003452115.1	GCA_003452115.1	NA	1962	NA	MALTA	NA	7	NA	American	yes	no	no	NA	BAPS1
1962_MALTA_GCA_003452125.1	GCA_003452125.1	NA	1962	NA	MALTA	NA	7	NA	American	yes	no	no	NA	BAPS1
1963_CHINA_GCA_003993825.1	GCA_003993825.1	NA	1963	GOAT	CHINA	NA	8	1	East Mediterranean	yes	yes	no	NA	BAPS3
1963_NA_GCA_000022625.1	GCA_000022625.1	NA	1963	NA	NA	NA	8	2	East Mediterranean	yes	no	no	NA	BAPS3
1963_NA_GCA_000160295.1	GCA_000160295.1	NA	1963	NA	NA	NA	7	1	American	yes	yes	no	NA	BAPS1
1964_NA_GCA_000366845.1	GCA_000366845.1	NA	1964	NA	NA	NA	41	NA	East Mediterranean	yes	yes	no	NA	BAPS3
1966_INDIA_GCA_000366865.1	GCA_000366865.1	NA	1966	NA	INDIA	NA	8	3	East Mediterranean	yes	yes	no	NA	BAPS3
1973_CHINA_GCA_003993875.1	GCA_003993875.1	NA	1973	HUMAN	CHINA	NA	8	1	East Mediterranean	yes	yes	no	NA	BAPS3
1980_CHINA_GCA_003993935.1	GCA_003993935.1	NA	1980	GOAT	CHINA	NA	8	3	East Mediterranean	yes	yes	no	NA	BAPS3
1980_CHINA_GCA_003993995.1	GCA_003993995.1	NA	1980	GOAT	CHINA	NA	8	3	East Mediterranean	yes	yes	no	NA	BAPS3
1986_CHINA_GCA_000298615.1	GCA_000298615.1	NA	1986	NA	CHINA	NA	8	3	East Mediterranean	yes	no	no	NA	BAPS3
1990_CHINA_GCA_003993855.1	GCA_003993855.1	NA	1990	GOAT	CHINA	NA	8	1	East Mediterranean	yes	yes	no	NA	BAPS3
1991_CHINA_GCA_003994015.1	GCA_003994015.1	NA	1991	GOAT	CHINA	NA	8	3	East Mediterranean	yes	yes	no	NA	BAPS3
1995_USA_GCA_000988815.1	GCA_000988815.1	NA	1995	NA	USA	NA	11	NA	West Mediterranean	yes	yes	no	NA	BAPS4
1996_ARGENTINA_GCA_000366905.1	GCA_000366905.1	NA	1996	NA	ARGENTINA	NA	7	NA	American	yes	yes	no	NA	BAPS1
1999_EGYPT_GCA_000370845.1	GCA_000370845.1	NA	1999	NA	EGYPT	NA	11	1	West Mediterranean	yes	yes	no	NA	BAPS5
1999_IRAQ_GCF_900236525.1	GCF_900236525.1	NA	1999	NA	IRAQ	NA	8	NA	East Mediterranean	yes	yes	no	NA	BAPS3
1999_NA_GCF_900236555.1	GCF_900236555.1	NA	1999	NA	NA	NA	8	NA	East Mediterranean	yes	yes	no	NA	BAPS3
2000_FRANCE_GCA_900417195.1	GCA_900417195.1	NA	2000	HUMAN	FRANCE	NA	11	3	West Mediterranean	yes	yes	no	NA	BAPS4
2000_FRANCE_GCA_900417205.1	GCA_900417205.1	NA	2000	CATTLE	FRANCE	NA	11	3	West Mediterranean	yes	no	no	NA	BAPS4
2000_FRANCE_GCA_900417215.1	GCA_900417215.1	NA	2000	HUMAN	FRANCE	NA	11	3	West Mediterranean	yes	no	no	NA	BAPS4
2000_FRANCE_GCA_900417225.1	GCA_900417225.1	NA	2000	SHEEP	FRANCE	NA	11	3	West Mediterranean	yes	no	no	NA	BAPS4
2000_FRANCE_GCA_900417235.1	GCA_900417235.1	NA	2000	SHEEP	FRANCE	NA	11	3	West Mediterranean	yes	yes	no	NA	BAPS4
2000_FRANCE_GCA_900417245.1	GCA_900417245.1	NA	2000	GOAT	FRANCE	NA	11	3	West Mediterranean	yes	no	no	NA	BAPS4
2000_FRANCE_GCA_900417255.1	GCA_900417255.1	NA	2000	SHEEP	FRANCE	NA	11	3	West Mediterranean	yes	no	no	NA	BAPS4
2001_KOSOVO_GCA_000370685.1	GCA_000370685.1	NA	2001	NA	KOSOVO	NA	8	3	East Mediterranean	yes	yes	no	NA	BAPS3
2002_GEORGIA_GCF_900236335.1	GCF_900236335.1	NA	2002	NA	GEORGIA	NA	8	NA	East Mediterranean	yes	yes	no	NA	BAPS3
2002_NORWAY_GCA_000366965.1	GCA_000366965.1	NA	2002	NA	NORWAY	NA	7	NA	American	yes	yes	no	NA	BAPS1
2003_NORWAY_GCF_900236565.1	GCF_900236565.1	NA	2003	NA	NORWAY	NA	8	NA	East Mediterranean	yes	yes	no	NA	BAPS3
2003_SOMALIA_GCF_900236375.1	GCF_900236375.1	NA	2003	NA	SOMALIA	NA	12	NA	African	yes	yes	no	NA	BAPS2
2005_NA_GCF_900236585.1	GCF_900236585.1	NA	2005	NA	NA	NA	12	NA	African	yes	yes	no	NA	BAPS2
2005_PORTUGAL_GCA_000366925.1	GCA_000366925.1	NA	2005	NA	PORTUGAL	NA	7	NA	American	yes	yes	no	NA	BAPS1
2005_SOMALIA_GCA_000367045.1	GCA_000367045.1	NA	2005	NA	SOMALIA	NA	12	1	African	yes	yes	no	NA	BAPS2
2005_SUDAN_GCA_000367005.1	GCA_000367005.1	NA	2005	NA	SUDAN	NA	8	NA	East Mediterranean	yes	yes	no	NA	BAPS3
2005_TURKEY_GCA_000370705.1	GCA_000370705.1	NA	2005	NA	TURKEY	NA	8	NA	East Mediterranean	yes	yes	no	NA	BAPS3
2006_ARGENTINA_GCA_000366625.1	GCA_000366625.1	NA	2006	NA	ARGENTINA	NA	7	1	American	yes	yes	no	NA	BAPS1
2006_ARGENTINA_GCA_000366885.1	GCA_000366885.1	NA	2006	NA	ARGENTINA	NA	7	1	American	yes	yes	no	NA	BAPS1
2006_ETHIOPIA_GCF_900236535.1	GCF_900236535.1	NA	2006	NA	ETHIOPIA	NA	12	NA	African	yes	yes	no	NA	BAPS2
2006_IRAQ_GCF_900236445.1	GCF_900236445.1	NA	2006	NA	IRAQ	NA	8	NA	East Mediterranean	yes	yes	no	NA	BAPS3
2006_ITALY_GCA_000365845.1	GCA_000365845.1	NA	2006	NA	ITALY	NA	11	NA	West Mediterranean	yes	yes	no	NA	BAPS4
2006_NIGERIA_GCA_000370785.1	GCA_000370785.1	NA	2006	NA	NIGERIA	NA	12	NA	African	yes	yes	no	NA	BAPS2
2006_PORTUGAL_GCA_000366945.1	GCA_000366945.1	NA	2006	NA	PORTUGAL	NA	8	NA	East Mediterranean	yes	yes	no	NA	BAPS3
2006_SOMALIA_GCA_000370725.1	GCA_000370725.1	NA	2006	NA	SOMALIA	NA	12	NA	African	yes	yes	no	NA	BAPS2
2006_SOMALIA_GCA_000370765.1	GCA_000370765.1	NA	2006	NA	SOMALIA	NA	12	NA	African	yes	yes	no	NA	BAPS2
2006_THAILAND_GCA_000370665.1	GCA_000370665.1	NA	2006	NA	THAILAND	NA	39	NA	East Mediterranean	yes	no	no	NA	BAPS3
2006_ZIMBABWE_GCA_000370645.1	GCA_000370645.1	NA	2006	NA	ZIMBABWE	NA	12	NA	African	yes	yes	no	NA	BAPS2
2007_ITALY_GCA_000366985.1	GCA_000366985.1	NA	2007	NA	ITALY	NA	11	NA	West Mediterranean	yes	yes	no	NA	BAPS4
2007_NA_GCA_000367025.1	GCA_000367025.1	NA	2007	NA	NA	NA	43	NA	West Mediterranean	yes	yes	no	NA	BAPS4
2007_USA_GCA_001715485.1	GCA_001715485.1	NA	2007	NA	USA	NA	11	NA	West Mediterranean	yes	yes	no	NA	BAPS5
2008_PAKISTAN_GCA_000370625.1	GCA_000370625.1	NA	2008	NA	PAKISTAN	NA	8	NA	East Mediterranean	yes	yes	no	NA	BAPS3
2010_CANADA_GCA_001715465.1	GCA_001715465.1	NA	2010	NA	CANADA	NA	8	NA	East Mediterranean	yes	yes	no	NA	BAPS3
2010_CHINA_GCA_003994105.1	GCA_003994105.1	NA	2010	SHEEP	CHINA	NA	8	3	East Mediterranean	yes	no	no	NA	BAPS3
2010_CHINA_GCA_003994185.1	GCA_003994185.1	NA	2010	GOAT	CHINA	NA	8	1	East Mediterranean	yes	yes	no	NA	BAPS3
2010_GEORGIA_GCF_001856295.1	GCF_001856295.1	NA	2010	NA	GEORGIA	NA	8	NA	East Mediterranean	yes	yes	no	NA	BAPS3
2010_IRAQ_GCF_900236405.1	GCF_900236405.1	NA	2010	NA	IRAQ	NA	8	NA	East Mediterranean	yes	no	no	NA	BAPS3
2010_SOMALIA_GCF_900236425.1	GCF_900236425.1	NA	2010	NA	SOMALIA	NA	12	NA	African	yes	yes	no	NA	BAPS2
2011_CHINA_GCA_000250795.2	GCA_000250795.2	NA	2011	NA	CHINA	NA	8	1	East Mediterranean	yes	no	no	NA	BAPS3
2011_CHINA_GCA_000250815.2	GCA_000250815.2	NA	2011	NA	CHINA	NA	8	1	East Mediterranean	yes	yes	no	NA	BAPS3
2011_CHINA_GCA_003994095.1	GCA_003994095.1	NA	2011	HUMAN	CHINA	NA	8	3	East Mediterranean	yes	no	no	NA	BAPS3
2011_CHINA_GCA_003994115.1	GCA_003994115.1	NA	2011	HUMAN	CHINA	NA	8	3	East Mediterranean	yes	yes	no	NA	BAPS3
2011_GEORGIA_GCF_001856365.1	GCF_001856365.1	NA	2011	NA	GEORGIA	NA	8	NA	East Mediterranean	yes	yes	no	NA	BAPS3
2011_IRAQ_GCF_900236355.1	GCF_900236355.1	NA	2011	NA	IRAQ	NA	8	NA	East Mediterranean	yes	yes	no	NA	BAPS3
2011_MALAYSIA_GCF_002245205.1	GCF_002245205.1	NA	2011	NA	MALAYSIA	NA	39	NA	East Mediterranean	yes	yes	no	NA	BAPS3
2011_MALAYSIA_GCF_002245225.1	GCF_002245225.1	NA	2011	NA	MALAYSIA	NA	39	NA	East Mediterranean	yes	no	no	NA	BAPS3
2012_CHINA_GCA_003993895.1	GCA_003993895.1	NA	2012	HUMAN	CHINA	NA	8	1	East Mediterranean	yes	no	no	NA	BAPS3
2012_CHINA_GCA_003993965.1	GCA_003993965.1	NA	2012	HUMAN	CHINA	NA	8	1	East Mediterranean	yes	yes	no	NA	BAPS3
2012_ETHIOPIA_GCF_900236485.1	GCF_900236485.1	NA	2012	NA	ETHIOPIA	NA	12	NA	African	yes	yes	no	NA	BAPS2
2012_GEORGIA_GCF_001856285.1	GCF_001856285.1	NA	2012	NA	GEORGIA	NA	8	NA	East Mediterranean	yes	yes	no	NA	BAPS3
2012_MONGOLIA_GCA_001431745.1	GCA_001431745.1	NA	2012	NA	MONGOLIA	NA	8	NA	East Mediterranean	yes	yes	no	NA	BAPS3
2012_NA_GCF_900236435.1	GCF_900236435.1	NA	2012	NA	NA	NA	8	NA	East Mediterranean	yes	yes	no	NA	BAPS3
2013_CHINA_GCA_003994205.1	GCA_003994205.1	NA	2013	SHEEP	CHINA	NA	8	3	East Mediterranean	yes	yes	no	NA	BAPS3
2013_NORWAY_GCF_900236385.1	GCF_900236385.1	NA	2013	HUMAN	NORWAY	NA	8	NA	East Mediterranean	no	yes	no	NA	BAPS3
2013_NORWAY_GCF_900236545.1	GCF_900236545.1	NA	2013	NA	NORWAY	NA	8	NA	East Mediterranean	yes	no	no	NA	BAPS3
2014_IRAQ_GCF_002191315.1	GCF_002191315.1	NA	2014	NA	IRAQ	NA	8	NA	East Mediterranean	yes	yes	no	NA	BAPS3
2014_IRAQ_GCF_002191335.1	GCF_002191335.1	NA	2014	NA	IRAQ	NA	8	NA	East Mediterranean	yes	yes	no	NA	BAPS3
2014_ISRAEL_GCF_900236365.1	GCF_900236365.1	NA	2014	NA	ISRAEL	NA	8	NA	East Mediterranean	yes	yes	no	NA	BAPS3
2014_SOMALIA_GCF_002191435.1	GCF_002191435.1	NA	2014	NA	SOMALIA	NA	12	NA	African	yes	no	no	NA	BAPS2
2014_SOMALIA_GCF_002191935.1	GCF_002191935.1	NA	2014	HUMAN	SOMALIA	NA	12	NA	African	no	yes	no	NA	BAPS2
2014_TURKEY_GCF_002191615.1	GCF_002191615.1	NA	2014	NA	TURKEY	NA	8	NA	East Mediterranean	yes	yes	no	NA	BAPS3
2014_TURKEY_GCF_002191635.1	GCF_002191635.1	NA	2014	NA	TURKEY	NA	8	NA	East Mediterranean	yes	yes	no	NA	BAPS3
2014_TURKEY_GCF_002191655.1	GCF_002191655.1	NA	2014	NA	TURKEY	NA	8	NA	East Mediterranean	yes	yes	no	NA	BAPS3
2014_TURKEY_GCF_002191675.1	GCF_002191675.1	NA	2014	NA	TURKEY	NA	8	NA	East Mediterranean	yes	no	no	NA	BAPS3
2014_TURKEY_GCF_002191735.1	GCF_002191735.1	NA	2014	NA	TURKEY	NA	8	NA	East Mediterranean	yes	yes	no	NA	BAPS3
2014_TURKEY_GCF_002191775.1	GCF_002191775.1	NA	2014	NA	TURKEY	NA	8	NA	East Mediterranean	yes	no	no	NA	BAPS3
2014_TURKEY_GCF_002192155.1	GCF_002192155.1	NA	2014	NA	TURKEY	NA	8	NA	East Mediterranean	yes	yes	no	NA	BAPS3
2014_TURKEY_GCF_002192175.1	GCF_002192175.1	NA	2014	NA	TURKEY	NA	8	NA	East Mediterranean	yes	yes	no	NA	BAPS3
2014_TURKEY_GCF_002192195.1	GCF_002192195.1	NA	2014	NA	TURKEY	NA	8	NA	East Mediterranean	yes	yes	no	NA	BAPS3
2015_AFGHANISTAN_GCF_900236515.1	GCF_900236515.1	NA	2015	NA	AFGHANISTAN	NA	8	NA	East Mediterranean	yes	yes	no	NA	BAPS3
2015_ALBANIA_GCF_002191255.1	GCF_002191255.1	NA	2015	NA	ALBANIA	NA	8	NA	East Mediterranean	yes	yes	no	NA	BAPS3
2015_CHINA_GCA_003516045.1	GCA_003516045.1	NA	2015	NA	CHINA	NA	8	NA	East Mediterranean	yes	yes	no	NA	BAPS3
2015_CHINA_GCA_003516065.1	GCA_003516065.1	NA	2015	NA	CHINA	NA	8	NA	East Mediterranean	yes	yes	no	NA	BAPS3
2015_CHINA_GCA_003516085.1	GCA_003516085.1	NA	2015	NA	CHINA	NA	8	NA	East Mediterranean	yes	yes	no	NA	BAPS3
2015_IRAN_GCF_002191275.1	GCF_002191275.1	NA	2015	NA	IRAN	NA	NA	NA	East Mediterranean	yes	yes	no	NA	BAPS3
2015_IRAN_GCF_002191295.1	GCF_002191295.1	NA	2015	NA	IRAN	NA	8	NA	East Mediterranean	yes	no	no	NA	BAPS3
2015_IRAQ_GCF_002191875.1	GCF_002191875.1	NA	2015	NA	IRAQ	NA	8	NA	East Mediterranean	yes	yes	no	NA	BAPS3
2015_ITALY_GCF_002191355.1	GCF_002191355.1	NA	2015	NA	ITALY	NA	43	NA	West Mediterranean	yes	yes	no	NA	BAPS4
2015_JORDAN_GCF_002191395.1	GCF_002191395.1	NA	2015	NA	JORDAN	NA	8	NA	East Mediterranean	yes	yes	no	NA	BAPS3
2015_MALAYSIA_GCF_002204265.1	GCF_002204265.1	NA	2015	NA	MALAYSIA	NA	39	NA	East Mediterranean	yes	no	no	NA	BAPS3
2015_MALAYSIA_GCF_002204335.1	GCF_002204335.1	NA	2015	NA	MALAYSIA	NA	39	NA	East Mediterranean	yes	yes	no	NA	BAPS3
2015_MALAYSIA_GCF_002204345.1	GCF_002204345.1	NA	2015	NA	MALAYSIA	NA	39	NA	East Mediterranean	yes	no	no	NA	BAPS3
2015_MALAYSIA_GCF_002245235.1	GCF_002245235.1	NA	2015	NA	MALAYSIA	NA	39	NA	East Mediterranean	yes	no	no	NA	BAPS3
2015_NA_GCF_002191795.1	GCF_002191795.1	NA	2015	NA	NA	NA	8	NA	East Mediterranean	yes	yes	no	NA	BAPS3
2015_NA_GCF_002191815.1	GCF_002191815.1	NA	2015	NA	NA	NA	8	NA	East Mediterranean	yes	yes	no	NA	BAPS3
2015_NA_GCF_002191835.1	GCF_002191835.1	NA	2015	NA	NA	NA	NA	NA	East Mediterranean	yes	yes	no	NA	BAPS3
2015_SYRIA_GCF_002191455.1	GCF_002191455.1	NA	2015	NA	SYRIA	NA	8	NA	East Mediterranean	yes	yes	no	NA	BAPS3
2015_SYRIA_GCF_002191475.1	GCF_002191475.1	NA	2015	NA	SYRIA	NA	8	NA	East Mediterranean	yes	no	no	NA	BAPS3
2015_SYRIA_GCF_002191495.1	GCF_002191495.1	NA	2015	NA	SYRIA	NA	8	NA	East Mediterranean	yes	yes	no	NA	BAPS3
2015_SYRIA_GCF_002191515.1	GCF_002191515.1	NA	2015	NA	SYRIA	NA	8	NA	East Mediterranean	yes	yes	no	NA	BAPS3
2015_SYRIA_GCF_002191555.1	GCF_002191555.1	NA	2015	NA	SYRIA	NA	8	NA	East Mediterranean	yes	no	no	NA	BAPS3
2015_SYRIA_GCF_002191995.1	GCF_002191995.1	NA	2015	NA	SYRIA	NA	8	NA	East Mediterranean	yes	yes	no	NA	BAPS3
2015_SYRIA_GCF_002192055.1	GCF_002192055.1	NA	2015	NA	SYRIA	NA	8	NA	East Mediterranean	yes	no	no	NA	BAPS3
2015_SYRIA_GCF_002192095.1	GCF_002192095.1	NA	2015	NA	SYRIA	NA	8	NA	East Mediterranean	yes	no	no	NA	BAPS3
2015_SYRIA_GCF_002192115.1	GCF_002192115.1	NA	2015	NA	SYRIA	NA	8	NA	East Mediterranean	yes	yes	no	NA	BAPS3
2015_TURKEY_GCF_002191695.1	GCF_002191695.1	NA	2015	NA	TURKEY	NA	8	NA	East Mediterranean	yes	yes	no	NA	BAPS3
2015_TURKEY_GCF_002191715.1	GCF_002191715.1	NA	2015	NA	TURKEY	NA	8	NA	East Mediterranean	yes	yes	no	NA	BAPS3
2015_TURKEY_GCF_900236455.1	GCF_900236455.1	NA	2015	NA	TURKEY	NA	8	NA	East Mediterranean	yes	yes	no	NA	BAPS3
2015_TURKMENISTAN_GCF_002191575.1	GCF_002191575.1	NA	2015	NA	TURKMENISTAN	NA	71	NA	East Mediterranean	yes	yes	no	NA	BAPS3
2016_AFGHANISTAN_GCF_002191235.1	GCF_002191235.1	NA	2016	NA	AFGHANISTAN	NA	8	NA	East Mediterranean	yes	yes	no	NA	BAPS3
2016_BULGARIA_GCF_002191855.1	GCF_002191855.1	NA	2016	NA	BULGARIA	NA	8	NA	East Mediterranean	yes	yes	no	NA	BAPS3
2016_CHINA_GCA_003991385.1	GCA_003991385.1	NA	2016	HUMAN	CHINA	NA	8	NA	East Mediterranean	yes	yes	no	NA	BAPS3
2016_INDIA_GCA_002871075.1	GCA_002871075.1	NA	2016	NA	INDIA	NA	8	NA	East Mediterranean	yes	yes	no	NA	BAPS3
2016_INDIA_GCA_002895105.1	GCA_002895105.1	NA	2016	NA	INDIA	NA	8	NA	East Mediterranean	yes	yes	no	NA	BAPS3
2016_INDIA_GCA_002895125.1	GCA_002895125.1	NA	2016	NA	INDIA	NA	8	NA	East Mediterranean	yes	yes	no	NA	BAPS3
2016_INDIA_GCA_003205535.1	GCA_003205535.1	NA	2016	NA	INDIA	NA	8	NA	East Mediterranean	yes	yes	no	NA	BAPS3
2016_IRAQ_GCF_900236415.1	GCF_900236415.1	NA	2016	NA	IRAQ	NA	8	NA	East Mediterranean	yes	yes	no	NA	BAPS3
2016_ITALY_GCF_002191375.1	GCF_002191375.1	NA	2016	NA	ITALY	NA	11	NA	West Mediterranean	yes	yes	no	NA	BAPS4
2016_KUWAIT_GCF_002191895.1	GCF_002191895.1	NA	2016	NA	KUWAIT	NA	8	NA	East Mediterranean	yes	yes	no	NA	BAPS3
2016_MOROCCO_GCF_002191415.1	GCF_002191415.1	NA	2016	NA	MOROCCO	NA	11	NA	West Mediterranean	yes	yes	no	NA	BAPS5
2016_NA_GCF_900236465.1	GCF_900236465.1	NA	2016	NA	NA	NA	8	NA	East Mediterranean	yes	yes	no	NA	BAPS3
2016_NORWAY_GCF_900236345.1	GCF_900236345.1	NA	2016	NA	NORWAY	NA	8	NA	East Mediterranean	yes	yes	no	NA	BAPS3
2016_SOMALIA_GCF_900236495.1	GCF_900236495.1	NA	2016	NA	SOMALIA	NA	12	NA	African	yes	yes	no	NA	BAPS2
2016_SYRIA_GCF_002191535.1	GCF_002191535.1	NA	2016	NA	SYRIA	NA	8	NA	East Mediterranean	yes	yes	no	NA	BAPS3
2016_SYRIA_GCF_002192015.1	GCF_002192015.1	NA	2016	NA	SYRIA	NA	8	NA	East Mediterranean	yes	no	no	NA	BAPS3
2016_SYRIA_GCF_002192035.1	GCF_002192035.1	NA	2016	NA	SYRIA	NA	8	NA	East Mediterranean	yes	yes	no	NA	BAPS3
2016_SYRIA_GCF_002192075.1	GCF_002192075.1	NA	2016	NA	SYRIA	NA	8	NA	East Mediterranean	yes	yes	no	NA	BAPS3
2016_TURKEY_GCF_002191595.1	GCF_002191595.1	NA	2016	NA	TURKEY	NA	8	NA	East Mediterranean	yes	no	no	NA	BAPS3
2018_CHINA_GCA_004208655.1	GCA_004208655.1	NA	2018	HUMAN	CHINA	NA	8	NA	East Mediterranean	yes	yes	no	NA	BAPS3
2018_CHINA_GCA_004208675.1	GCA_004208675.1	NA	2018	HUMAN	CHINA	NA	8	NA	East Mediterranean	yes	yes	no	NA	BAPS3
2018_CHINA_GCA_004208695.1	GCA_004208695.1	NA	2018	HUMAN	CHINA	NA	8	NA	East Mediterranean	yes	yes	no	NA	BAPS3
2018_INDIA_GCA_003989635.1	GCA_003989635.1	NA	2018	GOAT	INDIA	NA	8	NA	East Mediterranean	yes	no	no	NA	BAPS3
2018_INDIA_GCA_003989875.1	GCA_003989875.1	NA	2018	GOAT	INDIA	NA	8	NA	East Mediterranean	yes	no	no	NA	BAPS3
2018_INDIA_GCA_003989885.1	GCA_003989885.1	NA	2018	GOAT	INDIA	NA	8	NA	East Mediterranean	yes	no	no	NA	BAPS3
2018_INDIA_GCA_003989895.1	GCA_003989895.1	NA	2018	GOAT	INDIA	NA	8	NA	East Mediterranean	yes	yes	no	NA	BAPS3
